# Supplementary material for: Toxoplasma gondii Dense Granule Proteins 7, 14, and 15 Are Involved in Modification and Control of the Immune Response Mediated via NF-κB Pathway
Source: Front Immunol. 2020 Jul 31;11:1709. doi: 10.3389/fimmu.2020.01709 (PMC7412995; doi:10.3389/fimmu.2020.01709)
Supplement: Supplemental Data Sheet 1 — Detailed expression data for GRA-dependently regulated genes. [file Data_Sheet_1.xlsx]

## Sheet: GRA7 Down-regulated
Name	Identifier	Mock	Pru	deltaGRA7	CompGRA7	Fold change (Pru vs Mock)	Fold change(deltaGRA7 vs Pru)	Fold change(CompGRA7 vs delta GRA7)	Max group mean
Gm21887	ENSMUSG00000095562	0	4.47367	0	0.0842803	445.157	-421.403	8.95169	5.14776
Gm20489	ENSMUSG00000092463	0.833179	1.78947	0	0.337121	2.1377	-169.164	32.8069	1.15768
Rpl9-ps6	ENSMUSG00000062456	1.13615	1.69999	0	1.01136	1.49449	-160.756	96.4208	2.14865
Eif4ebp3	ENSMUSG00000090264	0.833179	1.16315	0	1.17992	1.39385	-110.309	112.324	1.3654
Gm42674	ENSMUSG00000105518	0	1.07368	0	0.589962	107.626	-101.901	56.6621	2.1025
Ncr3-ps	ENSMUSG00000086076	0.0757436	0.80526	0	0.842803	9.51804	-76.6766	80.5173	1.3396
Gm28305	ENSMUSG00000101152	0.378718	0.447367	0	0.421402	1.17929	-43.0448	40.7586	1.07045
Gm15471	ENSMUSG00000084997	0.530205	3.57893	0.17897	1.51705	6.65351	-18.8601	8.05851	2.5289
Gm5269	ENSMUSG00000098549	0.0757436	0.178947	0	0.168561	2.20997	-17.8209	16.9034	1.13251
AC157515.1	ENSMUSG00000112022	9.08923	16.3736	0.984336	9.8608	1.80332	-16.402	9.92166	18.4757
Serpinb2	ENSMUSG00000062345	0	11.3631	1.43176	7.92235	1129.1	-7.85406	5.49998	4.22485
Pdpn	ENSMUSG00000028583	0.151487	9.12628	1.61073	9.35512	56.6338	-5.61297	5.77657	4.38668
Gm15996	ENSMUSG00000090026	0.984667	0.894733	0.17897	1.01136	-1.09728	-4.75716	5.39098	1.0255
Gm28539	ENSMUSG00000099908	3.86292	11.1842	2.50558	5.64678	2.89482	-4.43138	2.2484	3.27561
Urah	ENSMUSG00000025481	0	9.57364	2.23713	10.7879	951.454	-4.24699	4.80418	5.85936
Zbed6	ENSMUSG00000102049	14.467	20.7578	4.92168	15.5076	1.43674	-4.19392	3.14625	3.62077
Upp1	ENSMUSG00000020407	0	8.76838	2.23713	4.63542	871.513	-3.89016	2.06699	3.90516
Csf3	ENSMUSG00000038067	0	56.0998	15.2125	38.2633	5570.3	-3.67117	2.51421	34.6749
Gm28052	ENSMUSG00000099329	0	1.3421	0.35794	1.17992	134.274	-3.65603	3.23039	3.08459
Il6	ENSMUSG00000025746	0	10.2	2.86352	7.58523	1013.63	-3.53843	2.64284	3.66899
Gm26916	ENSMUSG00000098088	1.81785	1.61052	0.447425	2.02273	-1.12596	-3.52544	4.43935	3.99595
Lum	ENSMUSG00000036446	0	3.48946	0.984336	2.61269	347.451	-3.50392	2.63665	1.24493
Il27	ENSMUSG00000044701	1.28764	2.50525	0.71588	1.60133	1.94149	-3.44937	2.21882	2.143
Gm9531	ENSMUSG00000079225	6.05949	12.7052	4.2058	24.8627	2.09817	-3.00378	5.89919	17.3923
Gm5416	ENSMUSG00000094733	0	0.53684	0.17897	0.589962	54.3319	-2.87677	3.16803	1.59476
Ccpg1os	ENSMUSG00000086158	1.51487	1.52105	0.53691	1.2642	1.00582	-2.78648	2.32837	1.8684
Maf	ENSMUSG00000055435	0.378718	13.3315	4.83219	13.822	34.3675	-2.74406	2.85632	1.41285
Wfdc17	ENSMUSG00000069792	2.72677	12.2578	4.47425	11.4621	4.48945	-2.72463	2.55811	20.0856
Lcn2	ENSMUSG00000026822	0.0757436	24.2473	8.94851	24.947	283.049	-2.69682	2.78572	8.07349
CT009754.1	ENSMUSG00000113030	0	0.984206	0.35794	0.927084	98.7439	-2.6888	2.54432	1.54045
Col5a3	ENSMUSG00000004098	0.227231	15.4789	6.08498	15.8447	65.3673	-2.53097	2.60111	1.98542
AL513022.1	ENSMUSG00000112963	0	5.45787	2.14764	5.89962	542.864	-2.52369	2.73845	1.39869
Gm27010	ENSMUSG00000098183	1.2119	1.07368	0.447425	1.51705	-1.12544	-2.35805	3.33529	1.08658
A530032D15Rik	ENSMUSG00000089844	7.34713	7.15786	3.04249	9.27084	-1.02479	-2.33859	3.04001	3.89984
Sema3e	ENSMUSG00000063531	0.0757436	20.3104	8.68005	21.9129	237.112	-2.32894	2.52265	2.33986
Ccl7	ENSMUSG00000035373	0.302974	12.7052	5.45859	13.232	40.6788	-2.31572	2.42131	13.8531
BE692007	ENSMUSG00000099757	0.908923	1.43157	0.626395	2.61269	1.57149	-2.25513	4.11823	1.0551
Fpr2	ENSMUSG00000052270	0.151487	5.45787	2.4161	5.47822	33.8953	-2.2445	2.26185	3.67803
S100a8	ENSMUSG00000056054	0.833179	0.80526	0.35794	2.27557	-1.03221	-2.20518	6.20333	1.01338
Gm5483	ENSMUSG00000079597	0.681692	8.32102	3.84786	10.7879	12.0618	-2.15071	2.79865	17.5539
Gm10110	ENSMUSG00000062093	3.25697	3.48946	1.61073	4.97254	1.0729	-2.15019	3.07349	1.40506
Gm19026	ENSMUSG00000103845	0.302974	11.8999	5.54807	11.6307	38.1027	-2.13416	2.09426	2.29427
Gm11216	ENSMUSG00000086755	0.302974	1.52105	0.71588	1.51705	4.89943	-2.10002	2.10281	3.75263
Adam33	ENSMUSG00000027318	0.151487	6.97892	3.31095	7.92235	43.3234	-2.09592	2.38833	1.12999
AC117226.2	ENSMUSG00000113175	1.59062	26.0367	12.4384	32.3636	16.2971	-2.08397	2.60055	9.26258
Ifit3b	ENSMUSG00000062488	0.227231	20.042	9.66439	19.9744	84.6244	-2.06436	2.06564	8.75202
Ddit4	ENSMUSG00000020108	2.65103	13.7789	6.71138	13.5691	5.18968	-2.04322	2.0202	6.857
Ifi214	ENSMUSG00000070501	0	6.97892	3.40043	8.09091	693.865	-2.04094	2.37509	1.69451
Klra2	ENSMUSG00000030187	1.59062	29.9736	14.8545	34.2178	18.7603	-2.00903	2.3026	13.7924

## Sheet: GRA14 Down-regulated
Name	Identifier	Mock_190121_R1 (GE) - CPM	Pru_190121_R1 (GE) - CPM	deltaGRA14_190121_R1 (GE) - CPM	CompGRA14_190121_R1 (GE) - CPM	Fold change (Pru vs Mock)	Fold change (deltaGRA14 vs Pru)	Fold change (CompG14 vs deltaGRA14)	Max group mean
Gm42893	ENSMUSG00000106415	0.234773	13.2023	1.2262	3.56076	53.8859	-10.8226	2.91654	7.5418
Pam16	ENSMUSG00000014301	3.59985	2.29975	0.222945	4.37464	-1.55787	-9.98231	18.8791	3.91435
Il33	ENSMUSG00000024810	0	4.85503	0.668834	3.76423	439.888	-7.25001	5.60662	1.44342
Gm12184	ENSMUSG00000078154	1.40864	2.38493	0.334417	2.95034	1.69277	-7.01855	8.64539	1.56207
Gm5416	ENSMUSG00000094733	0	3.57739	0.557362	2.64513	324.416	-6.39389	4.7176	10.4404
4930438A08Rik	ENSMUSG00000069873	0	4.17363	0.668834	2.03472	378.303	-6.235	3.03877	1.71096
Dgkg	ENSMUSG00000022861	8.6866	0.681408	0.111472	0.305208	-12.5088	-5.70036	2.59848	1.45068
Il10	ENSMUSG00000016529	0	8.68796	1.56061	7.63019	786.303	-5.61006	4.91184	5.69039
Slamf7	ENSMUSG00000038179	0.156515	18.6536	3.56712	15.1586	111.654	-5.28833	4.28411	3.49684
Gm10778	ENSMUSG00000096856	9.39092	5.79197	1.11472	4.78159	-1.6157	-5.2239	4.30033	1.84818
Ighv14-4	ENSMUSG00000076666	0	0.596232	0.111472	0.305208	54.9818	-5.00027	2.59848	1.45748
Penk	ENSMUSG00000045573	0	7.15479	1.44914	7.42672	647.737	-4.97403	5.14584	3.75699
Lix1	ENSMUSG00000047786	0	5.45127	1.11472	3.35728	493.775	-4.91725	3.02258	1.36205
Gm2026	ENSMUSG00000078886	0.547804	5.53644	1.2262	3.56076	9.95349	-4.54428	2.91654	1.56108
AA467197	ENSMUSG00000033213	0	1.53317	0.334417	0.712151	139.661	-4.52459	2.11331	1.0935
Gm9733	ENSMUSG00000078783	0.704319	1.02211	0.222945	1.01736	1.44939	-4.46565	4.42999	1.41908
Slfn1	ENSMUSG00000078763	0	6.72891	1.56061	7.01978	609.246	-4.34681	4.51951	3.09738
Gm7281	ENSMUSG00000089937	0.782577	0.511056	0.111472	0.305208	-1.5131	-4.30017	2.59848	1.34302
Pdpn	ENSMUSG00000028583	0	50.4242	12.039	34.4885	4558.38	-4.24386	2.89351	23.8111
Acpp	ENSMUSG00000032561	0	27.3415	6.68834	22.5854	2472.19	-4.13964	3.40869	3.20047
Edn1	ENSMUSG00000021367	0.156515	21.5495	5.35068	20.3472	128.977	-4.07706	3.83714	8.64416
C1qb	ENSMUSG00000036905	0.782577	1.7887	0.44589	2.03472	2.27486	-3.98883	4.51868	1.4106
Sez6l2	ENSMUSG00000030683	1.79993	10.9877	2.78681	6.91804	6.08961	-3.98535	2.50264	2.23934
Il6	ENSMUSG00000025746	0	47.7838	12.1505	42.0169	4319.74	-3.98483	3.49261	16.886
Ccl17	ENSMUSG00000031780	0	2.64046	0.668834	2.5434	239.737	-3.95122	3.79402	4.4077
AC226737.1	ENSMUSG00000112742	0.469546	0.42588	0.111472	0.712151	-1.09452	-3.60007	5.93243	1.05435
Gm12764	ENSMUSG00000086184	0.313031	2.72563	0.780307	1.93298	8.46856	-3.50426	2.48138	3.79034
Serpinb2	ENSMUSG00000062345	0	86.4537	25.3042	71.5203	7814.68	-3.46326	2.85579	31.5788
Tmem254b	ENSMUSG00000021867	2.73902	2.29975	0.668834	1.62777	-1.18648	-3.44371	2.43457	1.36566
2810001G20Rik	ENSMUSG00000087497	1.25212	1.53317	0.44589	1.62777	1.22647	-3.42283	3.62022	1.24455
Urah	ENSMUSG00000025481	0.0782577	45.2285	13.5996	36.6249	507.64	-3.37023	2.7204	27.1947
Gm6169	ENSMUSG00000057762	1.56515	0.766584	0.222945	2.23819	-2.01896	-3.36231	9.6842	1.41604
Ifnb1	ENSMUSG00000048806	0	1.87387	0.557362	2.33993	170.454	-3.35946	4.17571	2.14375
Ccl7	ENSMUSG00000035373	0	42.6732	12.9308	36.0145	3857.85	-3.34419	2.81331	45.7107
Plpp3	ENSMUSG00000028517	1.17387	6.21785	1.89503	3.9677	5.2712	-3.31276	2.10928	1.68883
Fpr1	ENSMUSG00000045551	0	11.7543	3.79006	8.74929	1063.44	-3.13816	2.32906	7.61736
Styk1	ENSMUSG00000032899	0	7.23996	2.34092	4.98506	655.435	-3.12545	2.14657	1.42575
Lum	ENSMUSG00000036446	0	11.6691	3.79006	11.0892	1055.74	-3.11544	2.95109	4.08999
Ifit3b	ENSMUSG00000062488	0.469546	48.1245	15.7176	41.9152	100.411	-3.10312	2.69402	20.6458
Mab21l3	ENSMUSG00000044313	0.391288	6.3882	2.11798	5.69721	15.9474	-3.0471	2.7092	1.51833
Gm40304	ENSMUSG00000107111	0.626062	1.36282	0.44589	1.72951	2.16353	-3.0455	3.84484	4.36313
9630013K17Rik	ENSMUSG00000086359	0.704319	1.36282	0.44589	1.11909	1.92687	-3.0455	2.49716	1.09078
Flrt3	ENSMUSG00000051379	0	6.21785	2.11798	5.59547	563.058	-2.96599	2.66092	1.09661
Ccl22	ENSMUSG00000031779	0	159.364	55.4018	130.731	14404.3	-2.91639	2.38463	58.8117
AC238811.2	ENSMUSG00000114608	0.0782577	9.62489	3.34417	9.05449	108.136	-2.91172	2.73041	5.47271
Angptl6	ENSMUSG00000038742	2.19122	4.17363	1.44914	4.57811	1.90555	-2.90502	3.17527	2.26362
Gm5914	ENSMUSG00000098120	0.547804	0.340704	0.111472	0.406944	-1.57998	-2.89997	3.43196	1.00095
Gm17160	ENSMUSG00000090329	0.234773	0.340704	0.111472	0.508679	1.43873	-2.89997	4.26545	1.12435
Adm	ENSMUSG00000030790	0.234773	5.11056	1.78356	5.59547	20.8894	-2.89308	3.15654	2.70843
Lif	ENSMUSG00000034394	0.0782577	67.8001	24.1895	69.0787	760.914	-2.84122	2.88536	13.3732
Lcn2	ENSMUSG00000026822	0.0782577	130.83	46.7069	99.7012	1468.17	-2.83984	2.15716	42.7963
Spib	ENSMUSG00000008193	0.0782577	5.62162	2.0065	5.59547	63.2156	-2.83027	2.80788	1.68181
Gm7582	ENSMUSG00000061852	1.09561	8.09172	2.89828	8.44408	7.34155	-2.82364	2.93676	11.5138
Marcks	ENSMUSG00000069662	0	25.638	9.25221	23.9079	2318.23	-2.80752	2.60962	5.43424
Gbp2b	ENSMUSG00000040264	0.156515	12.095	4.4589	13.0222	72.4221	-2.74596	2.94659	3.67613
Gm6712	ENSMUSG00000072761	1.72167	2.1294	0.780307	1.72951	1.23911	-2.74109	2.22179	3.07586
Ccrl2	ENSMUSG00000043953	1.17387	12.9468	4.79331	11.4962	10.9646	-2.73459	2.42055	4.2758
Ppfia3	ENSMUSG00000003863	1.01735	15.3317	5.68509	13.6326	14.9582	-2.73102	2.42067	2.48205
Gm10076	ENSMUSG00000060143	0.391288	3.32187	1.2262	2.64513	8.30715	-2.73054	2.16908	7.42244
Toporsos	ENSMUSG00000028407	2.42599	2.04423	0.780307	1.83125	-1.18208	-2.63207	2.35158	1.96583
Ccdc142os	ENSMUSG00000087578	1.72167	0.596232	0.222945	1.11909	-2.84093	-2.62676	4.86784	1.48142
Syt7	ENSMUSG00000024743	0.782577	8.94349	3.45564	8.03713	11.3131	-2.61885	2.3461	1.05494
Upp1	ENSMUSG00000020407	0.156515	22.742	8.80632	21.8732	136.11	-2.61648	2.50836	9.95054
Cpt1b	ENSMUSG00000078937	3.05205	4.85503	1.89503	6.61283	1.59307	-2.58809	3.51124	1.23538
Gm20257	ENSMUSG00000102059	2.26947	1.70352	0.668834	2.03472	-1.32584	-2.55558	3.03877	2.25946
Gm14236	ENSMUSG00000086411	0	1.70352	0.668834	2.44166	155.057	-2.55558	3.64297	1.6762
Ifit3	ENSMUSG00000074896	1.40864	154.083	61.3098	146.194	108.821	-2.54808	2.40976	75.7628
Gm12166	ENSMUSG00000069899	4.22592	5.87715	2.34092	4.88332	1.39357	-2.53811	2.10287	5.20939
Rsad2	ENSMUSG00000020641	2.26947	112.432	45.0349	106.619	49.4336	-2.53112	2.39244	22.2535
Hspa1l	ENSMUSG00000007033	3.75637	3.06634	1.2262	2.74687	-1.22065	-2.52126	2.25213	1.41604
Mir155hg	ENSMUSG00000097418	0.234773	24.3603	9.80957	24.9253	99.3865	-2.51629	2.56622	14.5859
Ece1	ENSMUSG00000057530	0.0782577	24.3603	9.92104	31.8433	273.481	-2.48805	3.24134	3.94369
Il1rn	ENSMUSG00000026981	27.3902	849.801	350.915	806.359	31.0942	-2.45553	2.32241	233.85
Timp1	ENSMUSG00000001131	0	14.5651	6.01951	16.6847	1317.47	-2.45072	2.7979	14.0733
Fpr2	ENSMUSG00000052270	0.0782577	14.1392	5.90804	12.5135	158.791	-2.42392	2.13845	9.36087
Ifit2	ENSMUSG00000045932	13.9299	209.959	88.1747	214.866	15.1006	-2.41432	2.4627	45.8743
Stx11	ENSMUSG00000039232	1.25212	6.64373	2.78681	6.40936	5.28266	-2.41148	2.31894	1.35434
Stfa3	ENSMUSG00000054905	0	2.1294	0.891779	2.03472	193.548	-2.40297	2.28907	4.43461
Stab1	ENSMUSG00000042286	8.06054	26.8305	11.3702	24.7218	3.33418	-2.39133	2.19629	2.23765
Gm15265	ENSMUSG00000086288	3.44334	2.89599	1.2262	3.66249	-1.18479	-2.38174	2.99959	3.2944
Ahr	ENSMUSG00000019256	0.0782577	8.34725	3.56712	7.73193	93.7996	-2.36836	2.18684	1.16211
Gm21188	ENSMUSG00000095609	0	21.8051	9.36368	21.7715	1971.81	-2.3596	2.34828	4.09211
Gm14275	ENSMUSG00000085949	0	5.36609	2.34092	6.10415	486.076	-2.31786	2.6273	10.7074
Ifit1	ENSMUSG00000034459	2.11296	215.666	94.4171	201.437	101.805	-2.316	2.15616	69.6705
Gm17017	ENSMUSG00000090246	1.40864	2.81081	1.2262	2.44166	1.99352	-2.31198	2.00298	1.00279
Gm26718	ENSMUSG00000097367	0	2.29975	1.00325	3.35728	208.944	-2.30926	3.35448	1.43195
Trib3	ENSMUSG00000032715	1.56515	28.8747	12.7079	25.8409	18.3739	-2.30281	2.05424	11.6588
Gm14148	ENSMUSG00000083391	0.704319	1.53317	0.668834	1.4243	2.1656	-2.30182	2.13247	1.30504
Syn1	ENSMUSG00000037217	0.391288	6.72891	3.00976	6.91804	16.7963	-2.26214	2.31798	1.75008
Il1bos	ENSMUSG00000074805	0.0782577	5.96232	2.67534	5.59547	67.0386	-2.25439	2.10902	1.98902
Csf2	ENSMUSG00000018916	0	10.9025	5.01626	13.8361	986.454	-2.2011	2.78356	11.6932
Zbed5	ENSMUSG00000034173	2.81728	4.59951	2.11798	4.27291	1.63472	-2.19552	2.03332	1.52786
Gm16845	ENSMUSG00000096981	2.34773	1.44799	0.668834	1.83125	-1.61133	-2.17495	2.73667	1.44982
Tssk6	ENSMUSG00000047654	1.79993	2.38493	1.11472	2.64513	1.32703	-2.15743	2.3837	1.53282
Maf	ENSMUSG00000055435	0.391288	41.3956	19.5077	41.9152	103.174	-2.15104	2.17093	4.30992
Ms4a4c	ENSMUSG00000024675	0.313031	3.74775	1.78356	4.57811	11.6302	-2.12342	2.58385	1.83645
Sema3e	ENSMUSG00000063531	0.0782577	39.8624	19.0618	43.7464	447.428	-2.11982	2.31872	4.51162
Zfp772	ENSMUSG00000066838	4.14766	3.49222	1.67209	3.45902	-1.18367	-2.11011	2.08323	1.39182
Cryga	ENSMUSG00000044429	0.860835	0.936937	0.44589	1.11909	1.09128	-2.10217	2.49716	1.10124
Dync2li1	ENSMUSG00000024253	2.19122	0.936937	0.44589	0.915623	-2.31452	-2.10217	2.04793	1.54224
Cth	ENSMUSG00000028179	1.17387	28.8747	14.0455	28.7913	24.4412	-2.08368	2.07089	8.87673
4931428F04Rik	ENSMUSG00000014837	3.36508	5.7068	2.78681	5.79895	1.6983	-2.07202	2.0985	1.21051
Gm42417	ENSMUSG00000109510	2.73902	1.36282	0.668834	3.25555	-1.995	-2.04807	4.85137	1.09687
Il1b	ENSMUSG00000027398	0.939092	691.544	342.443	717.848	729.703	-2.04768	2.11864	311.147
Ptgs2	ENSMUSG00000032487	39.7549	1634.44	823.893	1718.01	41.2086	-2.01156	2.10753	306.196

## Sheet: GRA15 Down-regulated
Name	Identifier	Mock_190121_R1 (GE) - CPM	Pru_190121_R1 (GE) - CPM	deltaGRA15_190121_R1 (GE) - CPM	Fold change (Pru vs Mock)	Fold change (Pru vs GRA15)	Max group mean
Gm10031	ENSMUSG00000101523	0	23.1679	0	2094.98	2002.86	7.49281
Gm20721	ENSMUSG00000090625	0	13.8837	0	1255.89	1200.66	8.02725
Fam177a	ENSMUSG00000095595	0	5.87715	0	532.265	508.86	1.28574
4930438A08Rik	ENSMUSG00000069873	0	4.17363	0	378.303	361.668	1.71096
Gm43191	ENSMUSG00000105103	1.56515	3.23669	0	2.06646	280.712	3.94479
Pagr1b	ENSMUSG00000092534	0	3.23669	0	293.623	280.712	4.00741
Gm20521	ENSMUSG00000092232	1.64341	2.72563	0	1.65902	236.554	1.87842
Gm26527	ENSMUSG00000097582	0	2.29975	0	208.944	199.756	1.01295
Nanp	ENSMUSG00000053916	0.0782577	2.1294	0	24.0297	185.037	1.22786
4930404A12Rik	ENSMUSG00000106082	0	1.70352	0	155.057	148.239	2.01052
Gm42791	ENSMUSG00000106892	0	1.36282	0	124.265	118.801	1.44182
Gm21984	ENSMUSG00000095334	0	1.10729	0	101.171	96.7218	1.15581
Gm12744	ENSMUSG00000085023	0	1.02211	0	93.4724	89.3621	1.68977
AC166358.2	ENSMUSG00000113123	0.626062	0.936937	0	1.49339	82.0025	1.09524
Gm42846	ENSMUSG00000106702	0	0.85176	0	78.0761	74.6429	1.42184
Gm28305	ENSMUSG00000101152	0	0.85176	0	78.0761	74.6429	2.00226
Gm26602	ENSMUSG00000097854	0	0.766584	0	70.378	67.2833	2.30787
Gm21748	ENSMUSG00000096850	0.156515	0.766584	0	4.65801	67.2833	2.12862
Ighv14-4	ENSMUSG00000076666	0	0.596232	0	54.9818	52.5641	1.45748
Il10	ENSMUSG00000016529	0	8.68796	0.199864	786.303	41.4487	5.69039
Gm42893	ENSMUSG00000106415	0.234773	13.2023	0.399728	53.8859	32.3703	7.5418
Gm16161	ENSMUSG00000090194	0.391288	0.340704	0	-1.13752	30.4853	1.00803
Serpinb2	ENSMUSG00000062345	0	86.4537	2.89803	7814.68	29.9469	31.5788
Gm13461	ENSMUSG00000081999	21.3644	32.0262	1.09925	1.50273	29.0632	41.5091
Il33	ENSMUSG00000024810	0	4.85503	0.199864	439.888	23.188	1.44342
Gm26718	ENSMUSG00000097367	0	2.29975	0.0999321	208.944	20.8772	1.43195
Slamf7	ENSMUSG00000038179	0.156515	18.6536	0.999321	111.654	18.606	3.49684
Pdpn	ENSMUSG00000028583	0	50.4242	2.7981	4558.38	18.0896	23.8111
Lix1	ENSMUSG00000047786	0	5.45127	0.299796	493.775	17.6772	1.36205
Gm5483	ENSMUSG00000079597	0	34.2408	1.99864	3095.74	17.1708	70.9641
Ccl7	ENSMUSG00000035373	0	42.6732	2.4983	3857.85	17.1382	45.7107
Urah	ENSMUSG00000025481	0.0782577	45.2285	2.99796	507.64	15.1485	27.1947
Il1f6	ENSMUSG00000026984	0	1.61834	0.0999321	147.359	14.7238	1.57256
Fpr1	ENSMUSG00000045551	0	11.7543	0.799457	1063.44	14.6189	7.61736
Il6	ENSMUSG00000025746	0	47.7838	3.29776	4319.74	14.5543	16.886
Styk1	ENSMUSG00000032899	0	7.23996	0.499661	655.435	14.2929	1.42575
Sema3e	ENSMUSG00000063531	0.0782577	39.8624	2.99796	447.428	13.3517	4.51162
Slfn1	ENSMUSG00000078763	0	6.72891	0.499661	609.246	13.2857	3.09738
Csf3	ENSMUSG00000038067	0.0782577	227.846	17.2883	2556.77	13.2732	138.355
Ccl12	ENSMUSG00000035352	0	3.83292	0.299796	347.51	12.4409	6.12423
Zfp811	ENSMUSG00000055202	0.0782577	22.1458	1.79878	248.631	12.3338	5.49492
Gm5416	ENSMUSG00000094733	0	3.57739	0.299796	324.416	11.6142	10.4404
Gm37401	ENSMUSG00000104208	0.860835	16.0983	1.39905	18.5248	11.5086	39.8057
Lcn2	ENSMUSG00000026822	0.0782577	130.83	12.1917	1468.17	10.805	42.7963
Wfdc17	ENSMUSG00000069792	2.5825	65.5856	6.19579	25.3579	10.6495	105.579
Lum	ENSMUSG00000036446	0	11.6691	1.09925	1055.74	10.5965	4.08999
Maf	ENSMUSG00000055435	0.391288	41.3956	4.09722	103.174	10.1557	4.30992
Upp1	ENSMUSG00000020407	0.156515	22.742	2.29844	136.11	9.92621	9.95054
Saa3	ENSMUSG00000040026	0.0782577	12.7764	1.49898	143.499	8.53125	4.20659
Gm8624	ENSMUSG00000083705	3.13031	2.55528	0.299796	-1.2204	8.30703	3.27724
AL513022.1	ENSMUSG00000112963	0	9.9656	1.19919	901.775	8.30416	2.50899
Ifit3b	ENSMUSG00000062488	0.469546	48.1245	5.99593	100.411	8.07476	20.6458
Edn1	ENSMUSG00000021367	0.156515	21.5495	2.69817	128.977	8.01853	8.64416
Gm14275	ENSMUSG00000085949	0	5.36609	0.699525	486.076	7.62092	10.7074
Sez6l2	ENSMUSG00000030683	1.79993	10.9877	1.49898	6.08961	7.338	2.23934
Gm20463	ENSMUSG00000092395	1.72167	2.1294	0.299796	1.23911	6.92906	4.99197
Gm12764	ENSMUSG00000086184	0.313031	2.72563	0.399728	8.46856	6.70645	3.79034
Il1bos	ENSMUSG00000074805	0.0782577	5.96232	0.899389	67.0386	6.60858	1.98902
Il1a	ENSMUSG00000027399	0.156515	494.617	78.4467	2958.76	6.35324	214.99
Ifit3	ENSMUSG00000074896	1.40864	154.083	24.7832	108.821	6.26302	75.7628
Hao1	ENSMUSG00000027261	0.156515	3.06634	0.499661	18.4146	6.06724	1.15191
Tnnt2	ENSMUSG00000026414	0	8.68796	1.49898	786.303	5.80383	1.76227
Ifit1bl1	ENSMUSG00000079339	0.156515	2.89599	0.499661	17.3956	5.7315	1.09222
S100a8	ENSMUSG00000056054	0.547804	8.43243	1.49898	15.1486	5.63337	10.4253
Gm12264	ENSMUSG00000086536	0.0782577	0.596232	0.0999321	6.82621	5.49364	1.02315
Lif	ENSMUSG00000034394	0.0782577	67.8001	12.5914	760.914	5.42232	13.3732
AC238811.2	ENSMUSG00000114608	0.0782577	9.62489	1.79878	108.136	5.36429	5.47271
Gm43255	ENSMUSG00000104568	0.0782577	3.74775	0.699525	42.189	5.32773	2.23774
Acpp	ENSMUSG00000032561	0	27.3415	5.19647	2472.19	5.29282	3.20047
Stfa3	ENSMUSG00000054905	0	2.1294	0.399728	193.548	5.24591	4.43461
Arrdc4	ENSMUSG00000042659	7.74751	27.2563	5.2964	3.52374	5.17701	5.79014
Rsad2	ENSMUSG00000020641	2.26947	112.432	22.3848	49.4336	5.05957	22.2535
Slc28a2	ENSMUSG00000027219	0.939092	11.0729	2.19851	11.6965	5.05434	2.25778
Csf2	ENSMUSG00000018916	0	10.9025	2.19851	986.454	4.97667	11.6932
Slc7a2	ENSMUSG00000031596	1.95644	66.0114	13.3909	33.6437	4.96439	6.20021
Il1b	ENSMUSG00000027398	0.939092	691.544	143.003	729.703	4.87306	311.147
Plpp3	ENSMUSG00000028517	1.17387	6.21785	1.29912	5.2712	4.78972	1.68883
Fpr2	ENSMUSG00000052270	0.0782577	14.1392	2.99796	158.791	4.73848	9.36087
Il1rn	ENSMUSG00000026981	27.3902	849.801	182.976	31.0942	4.68012	233.85
Ccl4	ENSMUSG00000018930	19.9557	580.645	127.413	29.1567	4.59219	754.853
Il7r	ENSMUSG00000003882	0.469546	5.02539	1.09925	10.5081	4.56971	1.3441
Ccl3	ENSMUSG00000000982	68.319	2422.41	537.635	35.5438	4.54054	2713.4
Cxcl2	ENSMUSG00000058427	0.782577	389.766	86.9409	492.384	4.5174	169.244
Gstp3	ENSMUSG00000058216	0	2.72563	0.599593	247.435	4.51362	3.2985
Gpr18	ENSMUSG00000050350	0.704319	13.7133	3.0979	19.2352	4.44818	8.98875
Ifit1	ENSMUSG00000034459	2.11296	215.666	49.0667	101.805	4.42864	69.6705
Ifi209	ENSMUSG00000043263	0.313031	81.4283	18.5874	251.916	4.4127	19.6974
Pim2	ENSMUSG00000031155	7.74751	116.18	26.8817	15.0148	4.35398	35.6653
Spib	ENSMUSG00000008193	0.0782577	5.62162	1.29912	63.2156	4.33133	1.68181
Ptgs2	ENSMUSG00000032487	39.7549	1634.44	382.24	41.2086	4.30901	306.196
Atf3	ENSMUSG00000026628	24.3381	110.303	26.1822	4.54231	4.24414	43.9377
Klra2	ENSMUSG00000030187	0.704319	60.9861	14.5901	85.4845	4.20985	27.5696
Gm19026	ENSMUSG00000103845	0.234773	26.7453	6.39566	109.112	4.20845	5.06576
AC158636.1	ENSMUSG00000112375	0.391288	0.85176	0.199864	2.15248	4.11566	1.13131
Scimp	ENSMUSG00000057135	1.64341	41.2252	10.3929	24.989	3.99411	32.7518
Cd274	ENSMUSG00000016496	6.49539	65.33	16.5887	10.0687	3.9667	15.476
Ifit2	ENSMUSG00000045932	13.9299	209.959	53.7635	15.1006	3.93489	45.8743
Il1f9	ENSMUSG00000044103	0.313031	18.6536	4.79674	57.7377	3.91198	9.71181
Pam16	ENSMUSG00000014301	3.59985	2.29975	0.599593	-1.55787	3.81149	2.30248
Ifi214	ENSMUSG00000070501	0.0782577	11.3284	2.99796	127.251	3.7973	2.70224
AA467197	ENSMUSG00000033213	0	1.53317	0.399728	139.661	3.78536	1.0935
Ppfia3	ENSMUSG00000003863	1.01735	15.3317	4.09722	14.9582	3.76326	2.48205
Ccl17	ENSMUSG00000031780	0	2.64046	0.699525	239.737	3.7587	4.4077
Adam33	ENSMUSG00000027318	0.156515	12.9468	3.49762	77.5171	3.72137	2.05942
Gm11545	ENSMUSG00000075611	0.469546	0.766584	0.199864	1.62434	3.70986	1.75398
Gm11772	ENSMUSG00000085501	0.860835	0.766584	0.199864	-1.11682	3.70986	1.23636
Col5a3	ENSMUSG00000004098	0.391288	16.95	4.59688	42.2639	3.70913	2.13591
Siglec1	ENSMUSG00000027322	7.19971	420.173	114.922	58.4231	3.68425	50.4712
Tnfrsf1b	ENSMUSG00000028599	50.4762	605.431	165.787	12.0232	3.67999	136.058
Cxcl3	ENSMUSG00000029379	0	135.856	37.9742	12279.6	3.60454	114.731
Cd300e	ENSMUSG00000048498	1.56515	7.75102	2.19851	4.93787	3.5397	3.18511
Cth	ENSMUSG00000028179	1.17387	28.8747	8.29437	24.4412	3.50478	8.87673
Acod1	ENSMUSG00000022126	46.0155	1309.24	378.943	28.5195	3.4817	428.269
Fam214b	ENSMUSG00000036002	2.73902	36.7961	10.6927	13.419	3.46527	7.64631
Igf2bp2	ENSMUSG00000033581	14.6342	90.457	26.3821	6.1934	3.45425	10.884
Dusp5	ENSMUSG00000034765	1.25212	39.181	11.4922	31.107	3.43337	13.594
Ceacam19	ENSMUSG00000049848	1.95644	4.08845	1.19919	2.08953	3.41278	1.04372
Mir155hg	ENSMUSG00000097418	0.234773	24.3603	7.19511	99.3865	3.40811	14.5859
Lta	ENSMUSG00000024402	0.0782577	2.38493	0.699525	26.897	3.39661	1.47962
Gbp2	ENSMUSG00000028270	0.391288	8.09172	2.39837	20.192	3.38862	2.75947
Chac1	ENSMUSG00000027313	1.25212	19.5053	5.79606	15.4907	3.38666	10.2235
Tnfrsf8	ENSMUSG00000028602	1.09561	4.34398	1.29912	3.94633	3.34905	1.07754
Nr4a1	ENSMUSG00000023034	1.72167	4.34398	1.29912	2.52049	3.34905	1.50655
Fcgr4	ENSMUSG00000059089	2.34773	10.3063	3.0979	4.38576	3.34402	7.04059
Il27	ENSMUSG00000044701	0.547804	4.00327	1.19919	7.20316	3.34189	3.36423
Acta2	ENSMUSG00000035783	0.156515	7.58067	2.29844	45.4184	3.31226	3.65207
Gm45193	ENSMUSG00000108112	1.01735	2.98116	0.899389	2.91806	3.31099	1.64812
Trpm4	ENSMUSG00000038260	3.05205	16.0131	4.89667	5.24522	3.29021	1.26912
Gadd45a	ENSMUSG00000036390	1.87818	23.2531	7.19511	12.3463	3.25327	11.3104
Slamf9	ENSMUSG00000026548	4.6172	34.7518	10.7927	7.53069	3.24254	22.7096
Cd300ld3	ENSMUSG00000069607	1.01735	3.23669	0.999321	3.16716	3.23842	3.25955
Phlda1	ENSMUSG00000020205	5.86933	91.2235	28.3807	15.5555	3.2383	35.4972
Pilrb1	ENSMUSG00000066684	0.0782577	4.17363	1.29912	46.9678	3.21808	1.82986
Vegfc	ENSMUSG00000031520	1.01735	25.8935	8.19443	25.2546	3.18136	9.07189
Pilra	ENSMUSG00000046245	0.782577	32.1965	10.1931	40.6874	3.18072	8.94018
Adgre1	ENSMUSG00000004730	100.952	327.246	104.529	3.24978	3.15472	86.5278
Isg20	ENSMUSG00000039236	1.09561	44.4619	14.2903	40.2905	3.13376	20.5102
Ccdc159	ENSMUSG00000006241	2.34773	2.81081	0.899389	1.19986	3.12256	1.10477
Gbp2b	ENSMUSG00000040264	0.156515	12.095	3.89735	72.4221	3.12124	3.67613
Ifnb1	ENSMUSG00000048806	0	1.87387	0.599593	170.454	3.10936	2.14375
2010001A14Rik	ENSMUSG00000087165	1.09561	0.936937	0.299796	-1.16309	3.07074	1.12592
Ankrd33b	ENSMUSG00000022237	2.89553	13.3726	4.39701	4.61687	3.05954	1.31794
D730003I15Rik	ENSMUSG00000073478	1.25212	1.53317	0.499661	1.22647	3.04556	1.83727
Ahr	ENSMUSG00000019256	0.0782577	8.34725	2.7981	93.7996	2.99818	1.16211
Plk2	ENSMUSG00000021701	7.35622	108.259	36.4752	14.7343	2.9904	24.554
Gsta2	ENSMUSG00000057933	0	2.38493	0.799457	216.642	2.97814	1.73858
Gm12184	ENSMUSG00000078154	1.40864	2.38493	0.799457	1.69277	2.97814	1.56207
C1qb	ENSMUSG00000036905	0.782577	1.7887	0.599593	2.27486	2.96893	1.4106
Ccl2	ENSMUSG00000035385	3.67811	367.024	124.815	99.7476	2.96316	276.724
Arrdc3	ENSMUSG00000074794	7.66925	28.7895	9.79335	3.75979	2.96022	3.94221
Gstt4	ENSMUSG00000009093	0	18.7387	6.39566	1694.68	2.94917	16.257
Trib3	ENSMUSG00000032715	1.56515	28.8747	9.89328	18.3739	2.93902	11.6588
Il13ra2	ENSMUSG00000031289	0.782577	11.6691	3.99728	14.7562	2.93638	4.38943
Ptges3l	ENSMUSG00000097487	4.22592	6.3882	2.19851	1.5145	2.9183	2.60018
Zfp36	ENSMUSG00000044786	34.6682	186.621	64.4562	5.39567	2.91742	46.1451
Slc15a3	ENSMUSG00000024737	19.6427	325.543	112.524	16.6075	2.91535	50.8689
Glrp1	ENSMUSG00000062310	1.64341	7.23996	2.4983	4.39462	2.91172	3.17425
Gm10073	ENSMUSG00000060019	0.626062	1.44799	0.499661	2.29756	2.87769	2.50484
Ppfibp2	ENSMUSG00000036528	3.28682	33.6445	11.792	10.2319	2.87349	2.73548
Mmp14	ENSMUSG00000000957	0.939092	6.55856	2.29844	6.93311	2.86638	1.17212
Gm21188	ENSMUSG00000095609	0	21.8051	7.69477	1971.81	2.85299	4.09211
Irak3	ENSMUSG00000020227	10.2518	126.316	44.6697	12.3413	2.84924	29.4835
Stab1	ENSMUSG00000042286	8.06054	26.8305	9.49355	3.33418	2.84588	2.23765
Gadd45b	ENSMUSG00000015312	4.46069	64.2227	22.7845	14.4018	2.83964	34.6785
Gm14236	ENSMUSG00000086411	0	1.70352	0.599593	155.057	2.8285	1.6762
Rnaset2a	ENSMUSG00000095687	17.2167	35.3481	12.5914	2.05784	2.82743	24.0899
Slpi	ENSMUSG00000017002	1.95644	15.0762	5.39633	7.68854	2.81163	10.9624
Maff	ENSMUSG00000042622	1.87818	9.45454	3.39769	5.02375	2.7982	3.82829
Oaz2-ps	ENSMUSG00000083610	0.234773	0.85176	0.299796	3.52273	2.79514	1.36094
Fabp4	ENSMUSG00000062515	0.704319	6.3882	2.29844	8.96958	2.79206	6.11739
Gbp6	ENSMUSG00000104713	0.547804	11.3284	4.09722	20.3436	2.78141	1.63251
Procr	ENSMUSG00000027611	1.09561	41.8214	15.1897	37.8984	2.7733	17.6679
Gm26809	ENSMUSG00000097815	22.1469	463.017	168.386	20.951	2.77094	133.269
Lst1	ENSMUSG00000073412	13.4603	71.9738	26.2821	5.35749	2.75898	148.806
Btg3	ENSMUSG00000022863	0	6.30303	2.29844	570.756	2.7549	3.75824
Ms4a6d	ENSMUSG00000024679	51.337	380.567	139.405	7.43099	2.75095	188.203
6530402F18Rik	ENSMUSG00000079499	0.626062	10.9025	3.99728	17.1748	2.74368	1.69743
Fabp3	ENSMUSG00000028773	1.09561	1.10729	0.399728	1.01411	2.74212	1.1544
Mfap3l	ENSMUSG00000031647	7.27797	26.6601	9.79335	3.66872	2.74136	3.34574
Magohb	ENSMUSG00000030188	9.23441	47.7838	17.5881	5.18307	2.73678	23.8368
Fas	ENSMUSG00000024778	2.73902	30.4078	11.1924	11.0901	2.73614	14.4866
Gpr85	ENSMUSG00000048216	1.79993	7.58067	2.7981	4.20344	2.72324	1.59303
Tst	ENSMUSG00000044986	1.4869	1.36282	0.499661	-1.08668	2.70982	1.0669
Adm	ENSMUSG00000030790	0.234773	5.11056	1.89871	20.8894	2.7023	2.70843
Ptger2	ENSMUSG00000037759	0.234773	7.75102	2.89803	31.6567	2.68871	1.80524
Zbp1	ENSMUSG00000027514	1.72167	150.847	56.5616	87.2889	2.68729	36.6758
Ms4a4c	ENSMUSG00000024675	0.313031	3.74775	1.39905	11.6302	2.68589	1.83645
Rab43	ENSMUSG00000030055	6.80842	8.00655	2.99796	1.1789	2.685	1.24317
Zfp420	ENSMUSG00000058402	3.59985	11.5839	4.39701	3.21971	2.65068	1.72826
Gm2026	ENSMUSG00000078886	0.547804	5.53644	2.09857	9.95349	2.64974	1.56108
Batf	ENSMUSG00000034266	0.547804	6.0475	2.29844	10.8703	2.64343	5.43336
Cd40	ENSMUSG00000017652	1.09561	20.6126	7.89464	18.6846	2.62887	5.19259
C3ar1	ENSMUSG00000040552	25.2772	275.459	106.228	10.9215	2.61303	54.901
Aqp9	ENSMUSG00000032204	0	8.00655	3.0979	724.718	2.59871	1.65816
Nfkbiz	ENSMUSG00000035356	23.4773	237.556	92.4372	10.1406	2.58965	40.6192
D2Bwg1423e	ENSMUSG00000109946	1.33038	4.85503	1.89871	3.63764	2.5675	2.19478
Fads3	ENSMUSG00000024664	1.79993	4.59951	1.79878	2.55304	2.56699	1.20724
Socs3	ENSMUSG00000053113	4.6172	226.142	89.0395	48.9904	2.55929	67.1165
Gm44206	ENSMUSG00000107429	2.11296	2.04423	0.799457	-1.03025	2.55484	2.59081
Arg2	ENSMUSG00000021125	0.626062	1.7887	0.699525	2.83368	2.55175	1.07474
Gm28285	ENSMUSG00000099703	0.704319	1.7887	0.699525	2.52371	2.55175	1.21419
Gm10552	ENSMUSG00000073628	1.01735	1.53317	0.599593	1.50645	2.54765	1.83471
Gbp3	ENSMUSG00000028268	1.25212	37.3923	14.79	29.6874	2.54664	9.8264
Slc6a4	ENSMUSG00000020838	1.4869	40.3734	15.9891	27.0299	2.54354	7.64535
Sqor	ENSMUSG00000005803	17.295	65.2449	25.8824	3.78056	2.53969	13.7074
Tbc1d9	ENSMUSG00000031709	5.94758	23.1679	9.19375	3.90023	2.53761	3.37667
Ece1	ENSMUSG00000057530	0.0782577	24.3603	9.69342	273.481	2.53078	3.94369
Ercc1	ENSMUSG00000003549	8.99963	30.8337	12.2917	3.43213	2.52656	8.50397
Gm21742	ENSMUSG00000099871	0.469546	0.766584	0.299796	1.62434	2.51955	1.20026
Nos2	ENSMUSG00000020826	3.36508	410.378	164.988	121.871	2.50651	79.8076
Sema4c	ENSMUSG00000026121	7.19971	46.0802	18.5874	6.40874	2.49743	8.60823
Cd69	ENSMUSG00000030156	0.156515	2.98116	1.19919	17.9051	2.49122	1.29056
Tmem254c	ENSMUSG00000072680	2.5825	4.94021	1.99864	1.9144	2.48257	2.67938
Mxd1	ENSMUSG00000001156	5.47804	10.8174	4.39701	1.97802	2.47545	1.31243
Gm2260	ENSMUSG00000098428	5.24327	4.42915	1.79878	-1.18001	2.47216	5.7843
AC117226.2	ENSMUSG00000113175	0.860835	44.2915	18.0877	50.9432	2.46678	15.4798
Tmem86a	ENSMUSG00000010307	3.13031	2.21458	0.899389	-1.40714	2.46304	1.00697
AC131660.2	ENSMUSG00000111598	0	2.21458	0.899389	201.246	2.46304	1.78921
Ribc1	ENSMUSG00000025257	2.0347	2.21458	0.899389	1.09125	2.46304	1.22828
Marcks	ENSMUSG00000069662	0	25.638	10.4929	2318.23	2.46075	5.43424
Mt2	ENSMUSG00000031762	7.74751	281.592	115.621	36.39	2.45421	410.902
Clec4a1	ENSMUSG00000049037	4.22592	42.8436	17.5881	10.1409	2.4539	23.5947
Ddit4	ENSMUSG00000020108	3.5216	16.7797	6.89532	4.76561	2.44999	8.20356
Ier3	ENSMUSG00000003541	12.3647	264.386	108.826	21.4197	2.44813	200.573
Gch1	ENSMUSG00000037580	7.04319	50.5094	20.7859	7.18043	2.44804	15.6173
H2-T22	ENSMUSG00000056116	19.6427	148.462	61.1585	7.5741	2.44605	37.3119
Osm	ENSMUSG00000058755	1.87818	22.5717	9.29369	11.9847	2.44578	8.52414
Ifi204	ENSMUSG00000073489	20.034	293.857	121.218	14.6985	2.44288	70.8044
H2-T10	ENSMUSG00000079491	6.26062	24.6159	10.1931	3.93704	2.4321	6.17749
Slc1a4	ENSMUSG00000020142	0.782577	19.5905	8.19443	24.7629	2.40731	4.28145
4930455G09Rik	ENSMUSG00000085761	1.64341	2.64046	1.09925	1.60741	2.40625	3.59612
Slc22a4	ENSMUSG00000020334	0.939092	3.83292	1.59891	4.05713	2.40588	1.28817
Gm2619	ENSMUSG00000091199	1.79993	20.2719	8.49423	11.2294	2.40319	22.7665
Furin	ENSMUSG00000030530	72.9362	204.252	85.7418	2.80744	2.40047	19.0948
Ccng2	ENSMUSG00000029385	8.84312	8.09172	3.39769	-1.08976	2.39537	1.27205
Ifi211	ENSMUSG00000026536	2.89553	44.1212	18.5874	15.2231	2.39128	21.2082
Gm35037	ENSMUSG00000107985	0.156515	1.19246	0.499661	7.20553	2.37407	2.02204
Gm18445	ENSMUSG00000103588	0.704319	6.13268	2.59823	8.61147	2.37267	6.79837
AC155637.1	ENSMUSG00000112134	1.56515	3.06634	1.29912	1.9581	2.36678	4.36313
Cd36	ENSMUSG00000002944	50.6327	523.492	224.448	10.3638	2.35038	125.116
Gm17017	ENSMUSG00000090246	1.40864	2.81081	1.19919	1.99352	2.34944	1.00279
Ugt1a6a	ENSMUSG00000054545	7.19971	14.9058	6.39566	2.07421	2.34632	2.96601
Phf11a	ENSMUSG00000044703	0.704319	5.36609	2.29844	7.53716	2.34618	3.40044
Dgkh	ENSMUSG00000034731	5.39978	18.8239	8.0945	3.49019	2.34168	4.07139
Tspan3	ENSMUSG00000032324	54.2326	157.491	67.8539	2.91116	2.3388	31.6166
Glrx	ENSMUSG00000021591	59.2411	395.898	170.884	6.69915	2.33464	248.673
Cryga	ENSMUSG00000044429	0.860835	0.936937	0.399728	1.09128	2.32482	1.10124
Penk	ENSMUSG00000045573	0	7.15479	3.0979	647.737	2.32267	3.75699
Mx1	ENSMUSG00000000386	1.25212	41.3104	17.9878	32.7971	2.31357	9.72161
Peak1os	ENSMUSG00000097111	4.22592	19.5053	8.49423	4.61839	2.31237	13.2404
Gm8013	ENSMUSG00000106357	1.01735	1.61834	0.699525	1.58949	2.31036	3.00556
Dusp1	ENSMUSG00000024190	7.12145	8.94349	3.89735	1.25886	2.30878	2.84526
Gk	ENSMUSG00000025059	72.3884	310.807	135.708	4.30427	2.30792	34.4412
Tmem35b	ENSMUSG00000070737	3.44334	3.66257	1.59891	1.06652	2.29929	1.64531
Plaur	ENSMUSG00000046223	14.4777	188.75	82.8437	13.062	2.29588	61.8841
Gchfr	ENSMUSG00000046814	2.81728	2.04423	0.899389	-1.37187	2.27461	2.71935
Rhbdl1	ENSMUSG00000025735	1.56515	2.04423	0.899389	1.30797	2.27461	1.01798
Tsku	ENSMUSG00000049580	3.05205	5.87715	2.59823	1.92762	2.27401	1.65334
Ftl1-ps1	ENSMUSG00000062382	5.94758	11.4136	5.09654	1.92247	2.25408	8.0074
Zfp428	ENSMUSG00000064264	1.87818	5.36609	2.39837	2.8541	2.24889	3.52003
Xylt2	ENSMUSG00000020868	24.8077	107.492	48.2672	4.34282	2.244	23.1792
Bcl2l11	ENSMUSG00000027381	24.8077	51.6167	23.1843	2.08564	2.24303	5.516
Bcl3	ENSMUSG00000053175	5.47804	36.0295	16.189	6.58305	2.24195	12.4905
Hmox1	ENSMUSG00000005413	59.5541	275.8	124.116	4.64246	2.23924	135.146
Cd300ld5	ENSMUSG00000089722	1.17387	1.7887	0.799457	1.52367	2.23737	1.80133
H2-Aa	ENSMUSG00000036594	3.59985	2.89599	1.29912	-1.23847	2.23581	1.32594
Rab20	ENSMUSG00000031504	2.66076	15.0762	6.79538	5.66179	2.23375	9.29281
Prdx5	ENSMUSG00000024953	71.2928	304.419	137.407	4.28059	2.23254	122.112
Osgin2	ENSMUSG00000041153	26.6076	102.041	46.1686	3.84384	2.22702	15.7158
Tmem120a	ENSMUSG00000039886	8.92138	28.2784	12.7913	3.17539	2.22682	14.0251
Lrrc25	ENSMUSG00000049988	13.5386	86.5389	39.3733	6.40428	2.21461	51.3498
Ccrl2	ENSMUSG00000043953	1.17387	12.9468	5.89599	10.9646	2.21058	4.2758
Gm38316	ENSMUSG00000103730	5.71281	19.9312	9.09382	3.49327	2.20724	36.4633
9230102O04Rik	ENSMUSG00000079602	0.547804	1.10729	0.499661	2.00808	2.2062	1.01612
Ccr1	ENSMUSG00000025804	0.860835	40.8845	18.6873	47.0255	2.20406	12.3825
Pck2	ENSMUSG00000040618	13.6951	56.7272	25.9823	4.15045	2.19971	14.3156
Smim3	ENSMUSG00000038059	4.77372	24.8714	11.3923	5.21403	2.19893	10.7561
Gm43302	ENSMUSG00000079362	0.704319	17.887	8.19443	25.0843	2.19811	3.56086
Ifitm5	ENSMUSG00000025489	0.626062	1.53317	0.699525	2.43159	2.18967	1.71959
Rnd1	ENSMUSG00000054855	2.50425	14.054	6.49559	5.60668	2.17838	4.06424
Dock4	ENSMUSG00000035954	14.7907	51.3612	23.7838	3.47976	2.17569	2.71895
Ppp2r5b	ENSMUSG00000024777	6.96493	12.5209	5.79606	1.80125	2.17472	3.71092
Sap25	ENSMUSG00000079165	0.547804	2.38493	1.09925	4.30003	2.17445	1.47005
BE692007	ENSMUSG00000099757	1.40864	2.38493	1.09925	1.69277	2.17445	1.72684
Serpine1	ENSMUSG00000037411	2.5825	34.0704	15.7893	13.1752	2.17372	7.54205
Gm26778	ENSMUSG00000097142	20.66	56.2162	26.0823	2.72721	2.17155	12.6766
Eva1b	ENSMUSG00000050212	0.313031	2.81081	1.29912	8.73203	2.17032	1.24187
Gm10501	ENSMUSG00000073415	2.5825	2.81081	1.29912	1.09125	2.17032	1.09624
Micall2	ENSMUSG00000036718	6.49539	35.5184	16.4888	5.47498	2.17	7.3541
Zfp955b	ENSMUSG00000096910	6.33887	7.32514	3.39769	1.15848	2.16878	3.83705
Trim34b	ENSMUSG00000090215	2.19122	12.2654	5.69613	5.5893	2.16768	5.68858
Itgb7	ENSMUSG00000001281	2.19122	7.75102	3.59756	3.53416	2.1676	2.42454
Ifi202b	ENSMUSG00000026535	22.773	442.66	206.16	19.4795	2.16375	223.812
Fth1	ENSMUSG00000024661	2090.65	8749.79	4086.92	4.19605	2.15752	8669.13
Isg15	ENSMUSG00000035692	3.91288	191.135	89.3393	48.8392	2.15587	216.927
Sqstm1	ENSMUSG00000015837	195.409	578.771	271.016	2.96943	2.15207	147.972
Lilr4b	ENSMUSG00000112023	59.3976	443.597	207.859	7.48647	2.15061	70.9174
Ebi3	ENSMUSG00000003206	18.234	59.9639	28.1809	3.29578	2.14387	43.9744
Gm28913	ENSMUSG00000102055	0.626062	2.55528	1.19919	4.03994	2.13677	6.02328
Acvrl1	ENSMUSG00000000530	10.4865	28.3636	13.3909	2.71009	2.1336	5.70609
AC157515.1	ENSMUSG00000112022	0.939092	1.70352	0.799457	1.81027	2.13155	1.88844
Timp1	ENSMUSG00000001131	0	14.5651	6.89532	1317.47	2.12687	14.0733
Ncr3-ps	ENSMUSG00000086076	0.0782577	1.27764	0.599593	14.4722	2.12637	2.08807
Gm10040	ENSMUSG00000058360	3.13031	3.15151	1.49898	1.00969	2.11046	1.62699
Dtx2	ENSMUSG00000004947	10.4083	24.4455	11.6921	2.35342	2.10594	2.98275
Atf5	ENSMUSG00000038539	15.9646	82.3652	39.673	5.16983	2.09189	35.4595
Rpl23a-ps3	ENSMUSG00000078126	2.0347	5.19574	2.4983	2.55225	2.09096	8.67321
Bcl2a1a	ENSMUSG00000102037	1.33038	47.2727	22.7845	35.34	2.09033	49.5247
Stx11	ENSMUSG00000039232	1.25212	6.64373	3.19783	5.28266	2.08988	1.35434
Pla2g5	ENSMUSG00000041193	12.2865	65.4152	31.5785	5.33418	2.08719	19.4616
1600010M07Rik	ENSMUSG00000101585	1.4869	3.32187	1.59891	2.23142	2.08611	1.64848
Tnf	ENSMUSG00000024401	48.285	748.953	363.753	15.5481	2.07489	392.077
Slfn4	ENSMUSG00000000204	217.165	3005.27	1461.31	13.8739	2.0725	650.497
Cd59a	ENSMUSG00000032679	2.26947	7.41032	3.59756	3.2631	2.07247	3.51086
Hcar2	ENSMUSG00000045502	7.591	62.6896	30.4793	8.26939	2.07235	27.8698
Pkd1l2	ENSMUSG00000034416	2.42599	11.9246	5.79606	4.9107	2.07126	1.23257
Itgam_2	ENSMUSG00000108596	2.5825	21.5495	10.4929	8.33502	2.06852	3.84965
Ms4a6b	ENSMUSG00000024677	27.5467	118.139	57.5609	4.29854	2.06813	22.601
Dynlt1a	ENSMUSG00000092074	1.95644	2.47011	1.19919	1.26487	2.06588	2.85632
Dusp2	ENSMUSG00000027368	6.33887	37.0516	18.0877	5.852	2.06367	15.8716
Fam114a1	ENSMUSG00000029185	4.6172	7.15479	3.49762	1.55252	2.0581	2.06281
Cdk2ap2	ENSMUSG00000024856	22.773	131.171	64.2563	5.77263	2.05702	68.794
Tlcd2	ENSMUSG00000038217	0.234773	3.06634	1.49898	12.5534	2.05364	1.35897
Toporsos	ENSMUSG00000028407	2.42599	2.04423	0.999321	-1.18208	2.04977	1.5252
Aif1	ENSMUSG00000024397	3.28682	9.53972	4.69681	2.90385	2.04438	5.34284
Gm12840	ENSMUSG00000086320	3.5216	74.4439	36.775	21.1311	2.03969	101.873
Perm1	ENSMUSG00000078486	1.40864	4.85503	2.39837	3.43713	2.0352	1.06785
Emc9	ENSMUSG00000022217	2.0347	3.23669	1.59891	1.59217	2.03281	1.12663
Cd48	ENSMUSG00000015355	8.92138	15.9279	7.89464	1.78914	2.03175	11.494
Ly9	ENSMUSG00000004707	100.17	268.816	133.609	2.69039	2.02747	69.7455
C1qtnf12	ENSMUSG00000023571	0.547804	1.61834	0.799457	2.92486	2.02572	1.01652
H2-Bl	ENSMUSG00000073406	3.28682	6.21785	3.0979	1.89397	2.01902	3.17183
Zc3h12a	ENSMUSG00000042677	12.2082	109.281	54.5629	8.96754	2.01816	32.5346
Gm7609	ENSMUSG00000079457	7.12145	59.9639	29.9796	8.43064	2.01529	20.613
Slc7a11	ENSMUSG00000027737	61.6671	527.666	263.921	8.57757	2.01479	38.1549
Metrnl	ENSMUSG00000039208	13.4603	33.3038	16.6887	2.47951	2.0104	18.0172
Kctd12	ENSMUSG00000098557	116.917	351.607	176.38	3.01495	2.00885	49.8076
Pafah2	ENSMUSG00000037366	13.7734	29.982	15.0897	2.18159	2.00158	7.11422

## Sheet: GRA7 Up-regulated
Name	Identifier	Mock	Pru	deltaGRA7	CompGRA7	Fold change (Pru vs Mock)	Fold change(deltaGRA7 vs Pru)	Fold change(CompGRA7 vs delta GRA7)	Max group mean
AC174776.1	ENSMUSG00000112690	5.22631	0	15.8389	5.64678	-500.271	1488.06	-2.80155	18.2847
Gm20671	ENSMUSG00000093574	0	0	2.77404	0	NaN	261.441	-262.74	1.42822
Zfp935_2	ENSMUSG00000055228	0	0	2.68455	0.337121	NaN	253.039	-7.75092	1.46689
Gm37988	ENSMUSG00000104217	0	0	0.984336	0	NaN	93.4113	-93.8756	1.06334
Gm20657	ENSMUSG00000093484	0	0	0.984336	0	NaN	93.4113	-93.8756	1.7034
Gm42936	ENSMUSG00000106797	0.0757436	0	0.984336	0	-8.20016	93.4113	-93.8756	1.34548
Gm8325	ENSMUSG00000027694	0	0	0.805366	0	NaN	76.6084	-76.9891	1.54688
Gm5819	ENSMUSG00000092097	0.151487	0	0.71588	0.337121	-15.4365	68.2069	-2.08927	1.37205
Gm42846	ENSMUSG00000106702	0	0	0.626395	0	NaN	59.8054	-60.1027	1.08609
Hist1h2bl	ENSMUSG00000094338	0.908923	0	0.53691	0	-87.7999	51.404	-51.6594	1.25591
AC121264.1	ENSMUSG00000111268	0	0	0.35794	0	NaN	34.601	-34.773	1.18588
Pagr1a	ENSMUSG00000030680	3.4842	0.178947	3.22146	0.421402	-18.4214	17.1114	-7.48162	2.0077
Gm45837	ENSMUSG00000030653	27.7979	2.41578	21.4764	1.2642	-11.444	8.89075	-16.8551	4.62431
Gstp2	ENSMUSG00000038155	0.302974	0.178947	1.25279	0	-1.65042	6.68874	-119.205	1.45
AC140409.2	ENSMUSG00000111189	0.302974	0.26842	1.34228	0.252841	-1.1209	4.86647	-5.13543	1.68486
Gm26779	ENSMUSG00000097140	0.454461	0.178947	0.71588	0.252841	-2.44904	3.84619	-2.75767	1.1579
A930015D03Rik	ENSMUSG00000092368	1.06041	0.626313	2.05816	1.01136	-1.6786	3.26064	-2.0243	1.65099
Gm43191	ENSMUSG00000105103	0.454461	0.626313	1.96867	0.758523	1.3728	3.1196	-2.57342	2.49219
Bdh2	ENSMUSG00000028167	7.95308	2.86315	7.42726	3.53977	-2.76694	2.5985	-2.09495	5.50687
Gm5907	ENSMUSG00000110058	0	0.357893	0.894851	0.0842803	36.5671	2.46639	-9.54322	1.1061
Gm20703	ENSMUSG00000093622	0.378718	0.178947	0.447425	0.168561	-2.04973	2.42491	-2.55652	1.03572
Galnt2	ENSMUSG00000089704	10.2254	4.56314	10.9172	4.97254	-2.23455	2.39877	-2.19295	2.27219
Gm4032	ENSMUSG00000110165	0.681692	0.357893	0.805366	0.0842803	-1.87523	2.22264	-8.60007	1.13032
Mamdc4	ENSMUSG00000026941	1.7421	3.13157	6.26395	3.03409	1.79592	2.00484	-2.06082	1.20573

## Sheet: GRA15 Up-regulated
Name	Identifier	Mock_190121_R1 (GE) - CPM	Pru_190121_R1 (GE) - CPM	deltaGRA15_190121_R1 (GE) - CPM	Pru vs Mock	Fold change Pru vs GRA15	Max group mean
Gm28635	ENSMUSG00000101645	11.6604	0	9.09382	-960.869	-745.784	1.62012
Gm28539	ENSMUSG00000099908	9.70395	0	7.99457	-799.802	-655.75	2.26108
Gm27029	ENSMUSG00000097239	5.32152	0	3.89735	-439.014	-320.168	1.58104
CT009754.1	ENSMUSG00000113030	0.234773	0	2.19851	-20.2412	-181.024	3.32293
Gm21970	ENSMUSG00000093701	1.4869	0	2.09857	-123.324	-172.839	2.00217
Gm26508	ENSMUSG00000097614	0	0	1.99864	1.09497	-164.654	1.1119
Hist1h3g	ENSMUSG00000099517	0	0	1.59891	1.09497	-131.914	2.54435
Hist2h3b	ENSMUSG00000074403	0.469546	0	1.49898	-39.5692	-123.729	2.59062
Hist1h3c	ENSMUSG00000069310	0	0	1.49898	1.09497	-123.729	2.00671
Nnt	ENSMUSG00000025453	4.46069	0.085176	8.59416	-45.8437	-87.7735	1.03002
Gm20657	ENSMUSG00000093484	0.313031	0	0.999321	-26.6839	-82.8046	1.63654
Gm15491	ENSMUSG00000087367	1.01735	0	0.999321	-84.6678	-82.8046	1.12226
Hist2h2ac	ENSMUSG00000068855	0	0	0.899389	1.09497	-74.6197	1.45872
Hist1h3i	ENSMUSG00000101972	0	0	0.799457	1.09497	-66.4347	1.64052
Gm21887	ENSMUSG00000095562	2.42599	0.085176	6.49559	-24.9844	-66.3695	7.2178
Hist2h2aa1	ENSMUSG00000064220	0	0	0.699525	1.09497	-58.2498	1.00678
Hist1h4b	ENSMUSG00000069266	0.234773	0	0.699525	-20.2412	-58.2498	1.48607
Hist1h3a	ENSMUSG00000069265	0.313031	0	0.699525	-26.6839	-58.2498	1.10482
Hist1h4k	ENSMUSG00000064288	0	0	0.599593	1.09497	-50.0649	1.6208
Gm20470	ENSMUSG00000092190	0.0782577	0	0.499661	-7.35592	-41.8799	1.27314
AC124426.5	ENSMUSG00000114036	0.313031	0	0.499661	-26.6839	-41.8799	1.04309
Hist2h2bb	ENSMUSG00000105827	0.313031	0.085176	2.59823	-3.32284	-26.6192	5.7515
Hist1h4f	ENSMUSG00000069274	0.313031	0.085176	1.09925	-3.32284	-11.3306	2.3711
Hist1h2bm	ENSMUSG00000114279	0.0782577	0.085176	0.699525	1.0917	-7.25363	1.1259
Hist1h3e	ENSMUSG00000069273	0	0.170352	1.29912	16.4912	-7.12837	1.3106
Gm10226	ENSMUSG00000067929	0.469546	0.170352	0.999321	-2.62728	-5.498	3.30516
Gm45418	ENSMUSG00000109729	0	0.170352	0.899389	16.4912	-4.95454	1.16877
Hist1h1b	ENSMUSG00000058773	0.313031	0.255528	1.29912	-1.20789	-4.8598	1.47465
Hist1h4h	ENSMUSG00000060981	0.234773	0.255528	1.19919	1.0914	-4.4893	2.15187
Gm15344	ENSMUSG00000084899	1.64341	0.596232	2.59823	-2.71262	-4.25713	5.20504
Gemin4	ENSMUSG00000049396	4.30417	2.72563	11.5921	-1.57212	-4.20583	2.61828
Mamdc4	ENSMUSG00000026941	3.05205	1.53317	6.49559	-1.97712	-4.17864	1.18322
Gm9531	ENSMUSG00000079225	3.28682	6.13268	24.983	1.86808	-4.03632	33.0257
Col27a1	ENSMUSG00000045672	32.4769	4.59951	16.2889	-7.02656	-3.50748	1.05498
Gm15264	ENSMUSG00000081355	0.704319	0.340704	1.19919	-2.02245	-3.40551	2.0147
Kbtbd11	ENSMUSG00000055675	251.677	36.0295	120.118	-6.96516	-3.30745	14.1946
Gm45234	ENSMUSG00000107478	22.3817	5.28092	17.1883	-4.21965	-3.22455	3.32564
Scel	ENSMUSG00000022123	110.343	23.8493	72.9504	-4.61282	-3.03422	20.1525
Gm5239	ENSMUSG00000062742	1.56515	1.10729	3.39769	-1.40446	-3.02225	7.76579
Gm13710	ENSMUSG00000087362	2.97379	0.681408	2.09857	-4.29279	-3.01936	1.83411
Gm15853_2	ENSMUSG00000089853	1.09561	0.255528	0.799457	-4.12427	-3.00728	1.21269
Hist1h4m	ENSMUSG00000069306	0.234773	0.511056	1.49898	2.1334	-2.86526	3.14484
2310040G24Rik	ENSMUSG00000101655	5.32152	0.936937	2.69817	-5.60433	-2.83333	2.93626
4833413E03Rik	ENSMUSG00000013562	2.50425	0.766584	2.19851	-3.22181	-2.81644	1.35047
Gm44200	ENSMUSG00000107937	0.704319	0.42588	1.19919	-1.62915	-2.74325	1.52776
Gm45808	ENSMUSG00000109926	0	0.681408	1.89871	62.6799	-2.73339	2.0296
Gm16310	ENSMUSG00000086331	1.72167	0.681408	1.89871	-2.49202	-2.73339	1.66807
Gm7334	ENSMUSG00000044645	1.72167	0.766584	2.09857	-2.21943	-2.6891	1.30525
Gucy2g	ENSMUSG00000055523	36.2333	2.98116	7.89464	-12.0772	-2.62103	1.8044
Slc5a3	ENSMUSG00000089774	347.777	73.8476	194.668	-4.69656	-2.61552	15.0445
Cd276	ENSMUSG00000035914	65.1887	9.79525	25.083	-6.63081	-2.53907	5.78313
Deptor	ENSMUSG00000022419	27.7032	5.79197	14.79	-4.76259	-2.53058	1.40564
Gm16534	ENSMUSG00000090157	1.01735	1.02211	2.59823	1.00824	-2.50411	1.28073
Gamt	ENSMUSG00000020150	4.77372	1.36282	3.39769	-3.47102	-2.46057	1.98447
Htr1b	ENSMUSG00000049511	98.9177	15.5872	38.1741	-6.32543	-2.42907	6.81532
Rarb	ENSMUSG00000017491	54.7021	13.543	32.6778	-4.02589	-2.39304	5.23459
Crip1	ENSMUSG00000006360	63.5452	15.502	36.9749	-4.08605	-2.36571	14.878
H1f0	ENSMUSG00000096210	128.89	40.2031	95.1354	-3.19699	-2.34774	35.0836
Cd109	ENSMUSG00000046186	40.381	8.1769	19.2869	-4.91969	-2.33851	2.35744
AC129329.1	ENSMUSG00000112099	0.156515	0.511056	1.19919	3.1295	-2.29663	1.28348
Gm27010	ENSMUSG00000098183	0.860835	0.511056	1.19919	-1.6623	-2.29663	1.17193
Gm11457	ENSMUSG00000086453	0.313031	0.42588	0.999321	1.35483	-2.29045	1.14669
G430095P16Rik	ENSMUSG00000074203	2.0347	0.42588	0.999321	-4.6587	-2.29045	1.16896
AC131762.1	ENSMUSG00000113845	0.0782577	0.340704	0.799457	3.95895	-2.28128	1.29167
Hist1h2bg	ENSMUSG00000058385	0	0.340704	0.799457	31.8874	-2.28128	1.09102
Hist1h3b	ENSMUSG00000069267	0.156515	0.340704	0.799457	2.11049	-2.28128	1.08751
Cbx8	ENSMUSG00000025578	8.45183	2.29975	5.2964	-3.65116	-2.27834	1.21549
2010103J01Rik	ENSMUSG00000104368	0.0782577	0.255528	0.599593	3.0032	-2.26627	1.30332
Lars2	ENSMUSG00000035202	577.62	972.54	2216.79	1.68807	-2.26183	238.838
Cst7	ENSMUSG00000068129	11.8169	4.51433	10.293	-2.60632	-2.25903	8.80427
L3hypdh	ENSMUSG00000019718	8.53009	2.29975	5.19647	-3.68492	-2.23545	1.63593
Chst1	ENSMUSG00000027221	127.482	55.8755	125.415	-2.27533	-2.22699	39.4677
Gm26804	ENSMUSG00000097263	1.33038	1.10729	2.4983	-1.19528	-2.22498	2.07182
Cfh	ENSMUSG00000026365	78.962	9.45454	21.1856	-8.32062	-2.22192	2.23374
Itga4	ENSMUSG00000027009	3484.5	974.755	2177.72	-3.56545	-2.21692	131.397
Hist1h4i	ENSMUSG00000060639	1.4869	0.936937	2.09857	-1.57432	-2.20641	2.43455
Rpl10	ENSMUSG00000008682	137.264	124.527	275.913	-1.0994	-2.19851	113.347
Cntf	ENSMUSG00000079415	0.939092	0.85176	1.89871	-1.09706	-2.19438	1.49241
AC153548.2	ENSMUSG00000112324	2.26947	3.74775	8.19443	1.65294	-2.16576	2.59718
Hist1h4d	ENSMUSG00000061482	0	0.681408	1.49898	62.6799	-2.16146	1.11092
AC129085.1	ENSMUSG00000114458	0.0782577	0.085176	0.199864	1.0917	-2.15744	1.0216
Igfbp4	ENSMUSG00000017493	96.3352	23.5938	51.1652	-4.07088	-2.15129	9.77179
Ppfia4	ENSMUSG00000026458	36.3898	8.09172	17.4881	-4.48017	-2.14283	2.24426
1810044D09Rik	ENSMUSG00000100680	1.09561	0.596232	1.29912	-1.81448	-2.13808	2.25445
AC114645.5	ENSMUSG00000111818	1.01735	0.596232	1.29912	-1.68617	-2.13808	1.58792
Gm26917	ENSMUSG00000097971	42.7287	79.1285	168.386	1.8565	-2.11145	163.423
Gm29093	ENSMUSG00000100201	1.01735	0.511056	1.09925	-1.96069	-2.10709	2.26674
Rsc1a1	ENSMUSG00000040715	14.0081	7.75102	16.3889	-1.80119	-2.09636	7.90291
Gadd45g	ENSMUSG00000021453	3.13031	2.1294	4.49695	-1.4631	-2.08914	3.23331
CT010467.1	ENSMUSG00000106106	46.5633	62.0933	130.611	1.33693	-2.08706	154.28
Ranbp3l	ENSMUSG00000048424	363.82	121.461	255.327	-2.98739	-2.08584	70.9755
Icos	ENSMUSG00000026009	15.9646	6.47338	13.5908	-2.45691	-2.08122	3.34178
Serpinb8	ENSMUSG00000026315	99.3873	20.8681	43.7703	-4.74806	-2.08068	7.69872
Gm16755	ENSMUSG00000097658	0.547804	0.85176	1.79878	1.5497	-2.07959	1.62601
Angpt2	ENSMUSG00000031465	10.017	2.72563	5.69613	-3.6534	-2.06881	1.30191
Gm44199	ENSMUSG00000107560	0.547804	0.42588	0.899389	-1.27273	-2.06404	1.02643
CAAA01180111.2	ENSMUSG00000110834	1.01735	0.42588	0.899389	-2.34198	-2.06404	1.64541
Ang	ENSMUSG00000072115	4.46069	1.53317	3.19783	-2.88633	-2.06098	2.11863
Neurl1b	ENSMUSG00000034413	34.9812	6.64373	13.7906	-5.24375	-2.05775	1.83713
Ppp1r26	ENSMUSG00000035829	15.4168	4.59951	9.49355	-3.33676	-2.04528	1.42494
Gm10020	ENSMUSG00000057262	38.7376	28.2784	58.1605	-1.36612	-2.04042	79.7592
Slc8a1	ENSMUSG00000054640	6.02584	2.04423	4.19715	-2.92816	-2.031	1.20649
Gpr183	ENSMUSG00000051212	55.4064	11.3284	23.1843	-4.87402	-2.02966	6.64628
Aspm	ENSMUSG00000033952	112.613	35.8591	73.3502	-3.13154	-2.02941	5.3376
D3Ertd751e	ENSMUSG00000025766	10.1735	5.53644	11.2923	-1.83078	-2.02161	1.93613
Gm14322	ENSMUSG00000078864	2.66076	2.29975	4.69681	-1.15272	-2.02098	3.15888
Stk19-ps1	ENSMUSG00000092202	1.95644	0.681408	1.39905	-2.82966	-2.01847	2.28229
Tmem8	ENSMUSG00000024180	5.94758	2.89599	5.89599	-2.04368	-2.01582	1.43551
Nlrp10	ENSMUSG00000049709	21.2861	6.64373	13.4908	-3.19148	-2.01306	2.5262
Zfp109	ENSMUSG00000074283	3.91288	2.55528	5.19647	-1.52443	-2.01296	1.49476
Cox7a1	ENSMUSG00000074218	1.40864	0.340704	0.699525	-4.01353	-2.00022	1.10275

## Sheet: GRA14 Up-regulated
Name	Identifier	Mock_190121_R1 (GE) - CPM	Pru_190121_R1 (GE) - CPM	deltaGRA14_190121_R1 (GE) - CPM	CompGRA14_190121_R1 (GE) - CPM	Pru vs Mock	deltaGRA14 vs Pru	CompG14 vs deltaGRA14	Max group mean
Gm9493	ENSMUSG00000044424	1.64341	1.61834	3.56712	0.508679	-1.01212	2.16479	-6.80145	2.64499
Gm28305	ENSMUSG00000101152	0	0.85176	1.89503	0.203472	78.0761	2.17693	-8.75779	2.00226
2310040G24Rik	ENSMUSG00000101655	5.32152	0.936937	2.11798	0.915623	-5.60433	2.21322	-2.27184	6.39867
Ccdc85c	ENSMUSG00000084883	6.73016	2.81081	6.4654	2.44166	-2.38185	2.26285	-2.61195	1.44608
Gm15884	ENSMUSG00000087327	0.704319	0.340704	0.891779	0.203472	-2.02245	2.52593	-4.15023	1.02074
Klhl30	ENSMUSG00000026308	20.034	0.766584	2.11798	0.406944	-25.675	2.6974	-5.03053	6.04373
Zbed6	ENSMUSG00000102049	21.8339	4.00327	12.1505	6.00242	-5.42622	2.98713	-2.00081	4.06358
Gm5269	ENSMUSG00000098549	0.156515	0.085176	0.334417	0.101736	-1.71828	3.51038	-3.0136	1.0569
Gm45234	ENSMUSG00000107478	22.3817	5.28092	20.1765	9.3597	-4.21965	3.76149	-2.1314	4.78478
Eif4ebp3	ENSMUSG00000090264	1.01735	0.255528	1.2262	0.305208	-3.83263	4.56203	-3.86222	1.27425
Gm10269	ENSMUSG00000091449	0.469546	0.170352	1.11472	0.203472	-2.62728	6.08911	-5.17413	1.17623
Pagr1a	ENSMUSG00000030680	2.66076	0.681408	11.9275	1.11909	-3.84259	16.9779	-10.4443	1.73391
Gm44662	ENSMUSG00000108546	0.547804	0	0.334417	0.101736	-46.0118	28.1899	-3.0136	1.23903
2810030D12Rik	ENSMUSG00000099338	1.17387	0	0.44589	0.203472	-97.5531	37.2638	-2.10243	1.13592
A930015D03Rik	ENSMUSG00000092368	2.97379	0	0.44589	0	-245.734	37.2638	-37.8583	2.49432
