# Supplementary material for: Toxoplasma gondii Dense Granule Proteins 7, 14, and 15 Are Involved in Modification and Control of the Immune Response Mediated via NF-κB Pathway
Source: Front Immunol. 2020 Jul 31;11:1709. doi: 10.3389/fimmu.2020.01709 (PMC7412995; doi:10.3389/fimmu.2020.01709)
Supplement: Supplemental Data Sheet 2 — Results of KEGG pathway analysis. [file Data_Sheet_2.xlsx]

## Sheet: Reuslt of GRA7
ID	Description	GeneRatio	BgRatio	pvalue	p.adjust	qvalue	geneID	Count	Genes	pathwaymap
mmu04657	IL-17 signaling pathway	5/16	91/8610	4.70459e-07	2.68162e-05	2.42658e-05	12985/16193/16819/20306/20201	5	Csf3, Il6, Lcn2, Ccl7, S100a8	http://www.kegg.jp/kegg-bin/show_pathway?mmu04657/12985/16193/16819/20306/20201

## Sheet: Reuslt of GRA14
ID	Description	GeneRatio	BgRatio	pvalue	p.adjust	qvalue	geneID	Count	Genes	pathwaymap
mmu04060	Cytokine-cytokine receptor interaction	11/41	296/8610	8.29e-08	1.02e-05	7.51e-06	77125/16153/16193/20295/15977/20306/20299/16878/16181/12981/16176	11	Il33, Il10, Il6, Ccl17, Ifnb1, Ccl7, Ccl22, Lif, Il1rn, Csf2, Il1b	http://www.kegg.jp/kegg-bin/show_pathway?mmu04060/77125/16153/16193/20295/15977/20306/20299/16878/16181/12981/16176
mmu04657	IL-17 signaling pathway	7/41	91/8610	1.96e-07	1.2e-05	8.86e-06	16193/20295/20306/16819/12981/16176/19225	7	Il6, Ccl17, Ccl7, Lcn2, Csf2, Il1b, Ptgs2	http://www.kegg.jp/kegg-bin/show_pathway?mmu04657/16193/20295/20306/16819/12981/16176/19225
mmu04668	TNF signaling pathway	7/41	110/8610	7.21e-07	2.95e-05	2.17e-05	13614/16193/15977/16878/12981/16176/19225	7	Edn1, Il6, Ifnb1, Lif, Csf2, Il1b, Ptgs2	http://www.kegg.jp/kegg-bin/show_pathway?mmu04668/13614/16193/15977/16878/12981/16176/19225
mmu04625	C-type lectin receptor signaling pathway	6/41	112/8610	1.31e-05	0.000404201	0.000297486	16153/16193/20295/20299/16176/19225	6	Il10, Il6, Ccl17, Ccl22, Il1b, Ptgs2	http://www.kegg.jp/kegg-bin/show_pathway?mmu04625/16153/16193/20295/20299/16176/19225
mmu05142	Chagas disease (American trypanosomiasis)	5/41	103/8610	0.000118299	0.00291016	0.00214184	16153/12260/16193/15977/16176	5	Il10, C1qb, Il6, Ifnb1, Il1b	http://www.kegg.jp/kegg-bin/show_pathway?mmu05142/16153/12260/16193/15977/16176
mmu05321	Inflammatory bowel disease (IBD)	4/41	59/8610	0.000166697	0.00341729	0.00251508	16153/16193/17132/16176	4	Il10, Il6, Maf, Il1b	http://www.kegg.jp/kegg-bin/show_pathway?mmu05321/16153/16193/17132/16176
mmu04623	Cytosolic DNA-sensing pathway	4/41	64/8610	0.000228753	0.00401952	0.00295831	77125/16193/15977/16176	4	Il33, Il6, Ifnb1, Il1b	http://www.kegg.jp/kegg-bin/show_pathway?mmu04623/77125/16193/15977/16176
mmu05133	Pertussis	4/41	76/8610	0.000443262	0.00681515	0.00501586	16153/12260/16193/16176	4	Il10, C1qb, Il6, Il1b	http://www.kegg.jp/kegg-bin/show_pathway?mmu05133/16153/12260/16193/16176
mmu05020	Prion diseases	3/41	34/8610	0.000541347	0.00739841	0.00544513	12260/16193/16176	3	C1qb, Il6, Il1b	http://www.kegg.jp/kegg-bin/show_pathway?mmu05020/12260/16193/16176
mmu05143	African trypanosomiasis	3/41	39/8610	0.000813228	0.0100027	0.00736185	16153/16193/16176	3	Il10, Il6, Il1b	http://www.kegg.jp/kegg-bin/show_pathway?mmu05143/16153/16193/16176
mmu05164	Influenza A	5/41	164/8610	0.00101542	0.0101392	0.0074623	77125/16193/15977/58185/16176	5	Il33, Il6, Ifnb1, Rsad2, Il1b	http://www.kegg.jp/kegg-bin/show_pathway?mmu05164/77125/16193/15977/58185/16176
mmu04630	JAK-STAT signaling pathway	5/41	165/8610	0.00104351	0.0101392	0.0074623	16153/16193/15977/16878/12981	5	Il10, Il6, Ifnb1, Lif, Csf2	http://www.kegg.jp/kegg-bin/show_pathway?mmu04630/16153/16193/15977/16878/12981
mmu05150	Staphylococcus aureus infection	4/41	96/8610	0.00107162	0.0101392	0.0074623	16153/12260/14293/14289	4	Il10, C1qb, Fpr1, Fpr2	http://www.kegg.jp/kegg-bin/show_pathway?mmu05150/16153/12260/14293/14289
mmu05146	Amoebiasis	4/41	103/8610	0.00139244	0.0122335	0.00900372	16153/16193/12981/16176	4	Il10, Il6, Csf2, Il1b	http://www.kegg.jp/kegg-bin/show_pathway?mmu05146/16153/16193/12981/16176
mmu05144	Malaria	3/41	49/8610	0.00158625	0.0130072	0.00957315	16153/16193/16176	3	Il10, Il6, Il1b	http://www.kegg.jp/kegg-bin/show_pathway?mmu05144/16153/16193/16176
mmu05134	Legionellosis	3/41	58/8610	0.002579	0.019826	0.0145917	16193/15482/16176	3	Il6, Hspa1l, Il1b	http://www.kegg.jp/kegg-bin/show_pathway?mmu05134/16193/15482/16176
mmu05140	Leishmaniasis	3/41	67/8610	0.00388715	0.0281247	0.0206994	16153/16176/19225	3	Il10, Il1b, Ptgs2	http://www.kegg.jp/kegg-bin/show_pathway?mmu05140/16153/16176/19225
mmu05162	Measles	4/41	144/8610	0.00470207	0.0321308	0.0236479	16193/15977/15482/16176	4	Il6, Ifnb1, Hspa1l, Il1b	http://www.kegg.jp/kegg-bin/show_pathway?mmu05162/16193/15977/15482/16176
mmu05132	Salmonella infection	3/41	78/8610	0.00595393	0.0385439	0.0283678	16193/12981/16176	3	Il6, Csf2, Il1b	http://www.kegg.jp/kegg-bin/show_pathway?mmu05132/16193/12981/16176
mmu05323	Rheumatoid arthritis	3/41	84/8610	0.00731184	0.0449678	0.0330957	16193/12981/16176	3	Il6, Csf2, Il1b	http://www.kegg.jp/kegg-bin/show_pathway?mmu05323/16193/12981/16176

## Sheet: Result of GRA15
ID	Description	GeneRatio	BgRatio	pvalue	p.adjust	qvalue	geneID	Count	Genes	pathwaymap
mmu04060	Cytokine-cytokine receptor interaction	32/147	296/8614	1.80337e-17	3.75101e-15	2.63862e-15	16153/215257/54448/16181/16175/16176/21939/15977/21938/21941/16193/330122/20310/246779/20295/12768/18413/16878/12981/20296/20306/20293/20302/20303/12985/16197/11482/21926/16992/77125/14102/16165	32	Il10, Il1f9, Il1f6, Il1rn, Il1a, Il1b, Cd40, Ifnb1, Tnfrsf1b, Tnfrsf8, Il6, Cxcl3, Cxcl2, Il27, Ccl17, Ccr1, Osm, Lif, Csf2, Ccl2, Ccl7, Ccl12, Ccl3, Ccl4, Csf3, Il7r, Acvrl1, Tnf, Lta, Il33, Fas, Il13ra2	http://www.kegg.jp/kegg-bin/show_pathway?mmu04060/16153/215257/54448/16181/16175/16176/21939/15977/21938/21941/16193/330122/20310/246779/20295/12768/18413/16878/12981/20296/20306/20293/20302/20303/12985/16197/11482/21926/16992/77125/14102/16165
mmu04668	TNF signaling pathway	18/147	110/8614	2.75755e-13	2.86785e-11	2.01736e-11	19225/16176/15977/21938/16193/330122/20310/12051/16878/12981/20296/20293/12702/13614/17387/21926/16992/14102	18	Ptgs2, Il1b, Ifnb1, Tnfrsf1b, Il6, Cxcl3, Cxcl2, Bcl3, Lif, Csf2, Ccl2, Ccl12, Socs3, Edn1, Mmp14, Tnf, Lta, Fas	http://www.kegg.jp/kegg-bin/show_pathway?mmu04668/19225/16176/15977/21938/16193/330122/20310/12051/16878/12981/20296/20293/12702/13614/17387/21926/16992/14102
mmu04657	IL-17 signaling pathway	14/147	91/8614	3.29902e-10	2.28732e-08	1.609e-08	19225/16819/16176/20201/16193/330122/20310/20295/12981/20296/20306/20293/12985/21926	14	Ptgs2, Lcn2, Il1b, S100a8, Il6, Cxcl3, Cxcl2, Ccl17, Csf2, Ccl2, Ccl7, Ccl12, Csf3, Tnf	http://www.kegg.jp/kegg-bin/show_pathway?mmu04657/19225/16819/16176/20201/16193/330122/20310/20295/12981/20296/20306/20293/12985/21926
mmu04061	Viral protein interaction with cytokine and cytokine receptor	14/147	103/8614	1.78394e-09	9.27649e-08	6.52547e-08	16153/21938/16193/330122/20310/20295/12768/20296/20306/20293/20302/20303/21926/16992	14	Il10, Tnfrsf1b, Il6, Cxcl3, Cxcl2, Ccl17, Ccr1, Ccl2, Ccl7, Ccl12, Ccl3, Ccl4, Tnf, Lta	http://www.kegg.jp/kegg-bin/show_pathway?mmu04061/16153/21938/16193/330122/20310/20295/12768/20296/20306/20293/20302/20303/21926/16992
mmu05144	Malaria	9/147	49/8614	1.10339e-07	4.5901e-06	3.22887e-06	16153/16176/21939/12491/16193/20296/20293/12985/21926	9	Il10, Il1b, Cd40, Cd36, Il6, Ccl2, Ccl12, Csf3, Tnf	http://www.kegg.jp/kegg-bin/show_pathway?mmu05144/16153/16176/21939/12491/16193/20296/20293/12985/21926
mmu05142	Chagas disease (American trypanosomiasis)	12/147	103/8614	1.56946e-07	5.4408e-06	3.82729e-06	16153/16176/15977/12260/16193/18787/18126/20296/20293/20302/21926/14102	12	Il10, Il1b, Ifnb1, C1qb, Il6, Serpine1, Nos2, Ccl2, Ccl12, Ccl3, Tnf, Fas	http://www.kegg.jp/kegg-bin/show_pathway?mmu05142/16153/16176/15977/12260/16193/18787/18126/20296/20293/20302/21926/14102
mmu05332	Graft-versus-host disease	9/147	65/8614	1.36131e-06	4.04503e-05	2.84544e-05	16175/16176/16193/14960/21926/15039/14963/15024/14102	9	Il1a, Il1b, Il6, H2-Aa, Tnf, H2-T22, H2-Bl, H2-T10, Fas	http://www.kegg.jp/kegg-bin/show_pathway?mmu05332/16175/16176/16193/14960/21926/15039/14963/15024/14102
mmu04940	Type I diabetes mellitus	9/147	70/8614	2.57588e-06	6.69728e-05	4.71114e-05	16175/16176/14960/21926/16992/15039/14963/15024/14102	9	Il1a, Il1b, H2-Aa, Tnf, Lta, H2-T22, H2-Bl, H2-T10, Fas	http://www.kegg.jp/kegg-bin/show_pathway?mmu04940/16175/16176/14960/21926/16992/15039/14963/15024/14102
mmu04640	Hematopoietic cell lineage	10/147	95/8614	4.51153e-06	0.000104267	7.33454e-05	12509/16175/16176/12491/16193/12981/12985/16197/14960/21926	10	Cd59a, Il1a, Il1b, Cd36, Il6, Csf2, Csf3, Il7r, H2-Aa, Tnf	http://www.kegg.jp/kegg-bin/show_pathway?mmu04640/12509/16175/16176/12491/16193/12981/12985/16197/14960/21926
mmu05132	Salmonella infection	9/147	78/8614	6.43277e-06	0.000133802	9.41216e-05	16175/16176/16193/330122/20310/12981/18126/20302/20303	9	Il1a, Il1b, Il6, Cxcl3, Cxcl2, Csf2, Nos2, Ccl3, Ccl4	http://www.kegg.jp/kegg-bin/show_pathway?mmu05132/16175/16176/16193/330122/20310/12981/18126/20302/20303
mmu05330	Allograft rejection	8/147	64/8614	1.17307e-05	0.000206357	0.00014516	16153/21939/14960/21926/15039/14963/15024/14102	8	Il10, Cd40, H2-Aa, Tnf, H2-T22, H2-Bl, H2-T10, Fas	http://www.kegg.jp/kegg-bin/show_pathway?mmu05330/16153/21939/14960/21926/15039/14963/15024/14102
mmu05323	Rheumatoid arthritis	9/147	84/8614	1.19052e-05	0.000206357	0.00014516	16175/16176/16193/12981/20296/20293/20302/14960/21926	9	Il1a, Il1b, Il6, Csf2, Ccl2, Ccl12, Ccl3, H2-Aa, Tnf	http://www.kegg.jp/kegg-bin/show_pathway?mmu05323/16175/16176/16193/12981/20296/20293/20302/14960/21926
mmu05140	Leishmaniasis	8/147	67/8614	1.65562e-05	0.000264899	0.000186341	16153/19225/246256/16175/16176/18126/14960/21926	8	Il10, Ptgs2, Fcgr4, Il1a, Il1b, Nos2, H2-Aa, Tnf	http://www.kegg.jp/kegg-bin/show_pathway?mmu05140/16153/19225/246256/16175/16176/18126/14960/21926
mmu05164	Influenza A	12/147	164/8614	2.20366e-05	0.000327401	0.000230307	16175/16176/15977/16193/20296/20293/12702/58185/14960/21926/77125/14102	12	Il1a, Il1b, Ifnb1, Il6, Ccl2, Ccl12, Socs3, Rsad2, H2-Aa, Tnf, Il33, Fas	http://www.kegg.jp/kegg-bin/show_pathway?mmu05164/16175/16176/15977/16193/20296/20293/12702/58185/14960/21926/77125/14102
mmu05163	Human cytomegalovirus infection	15/147	256/8614	2.92767e-05	0.000401131	0.000282172	19225/16176/15977/16193/12768/20296/20293/20302/20303/19217/21926/15039/14963/15024/14102	15	Ptgs2, Il1b, Ifnb1, Il6, Ccr1, Ccl2, Ccl12, Ccl3, Ccl4, Ptger2, Tnf, H2-T22, H2-Bl, H2-T10, Fas	http://www.kegg.jp/kegg-bin/show_pathway?mmu05163/19225/16176/15977/16193/12768/20296/20293/20302/20303/19217/21926/15039/14963/15024/14102
mmu05418	Fluid shear stress and atherosclerosis	11/147	143/8614	3.08562e-05	0.000401131	0.000282172	16175/16176/15368/14858/75886/18412/20296/20293/13614/19252/21926	11	Il1a, Il1b, Hmox1, Gsta2, Gstt4, Sqstm1, Ccl2, Ccl12, Edn1, Dusp1, Tnf	http://www.kegg.jp/kegg-bin/show_pathway?mmu05418/16175/16176/15368/14858/75886/18412/20296/20293/13614/19252/21926
mmu04933	AGE-RAGE signaling pathway in diabetic complications	9/147	101/8614	5.28108e-05	0.000646155	0.000454532	16175/16176/16193/18787/22341/20296/20293/13614/21926	9	Il1a, Il1b, Il6, Serpine1, Vegfc, Ccl2, Ccl12, Edn1, Tnf	http://www.kegg.jp/kegg-bin/show_pathway?mmu04933/16175/16176/16193/18787/22341/20296/20293/13614/21926
mmu05321	Inflammatory bowel disease (IBD)	7/147	59/8614	5.9324e-05	0.000685522	0.000482225	16153/16175/16176/16193/17132/14960/21926	7	Il10, Il1a, Il1b, Il6, Maf, H2-Aa, Tnf	http://www.kegg.jp/kegg-bin/show_pathway?mmu05321/16153/16175/16176/16193/17132/14960/21926
mmu04064	NF-kappa B signaling pathway	9/147	109/8614	9.6045e-05	0.00104636	0.00073605	19225/16176/21939/20310/12044/17873/20303/21926/16992	9	Ptgs2, Il1b, Cd40, Cxcl2, Bcl2a1a, Gadd45b, Ccl4, Tnf, Lta	http://www.kegg.jp/kegg-bin/show_pathway?mmu04064/19225/16176/21939/20310/12044/17873/20303/21926/16992
mmu04623	Cytosolic DNA-sensing pathway	7/147	64/8614	0.000100611	0.00104636	0.00073605	26388/16176/58203/15977/16193/20303/77125	7	Ifi202b, Il1b, Zbp1, Ifnb1, Il6, Ccl4, Il33	http://www.kegg.jp/kegg-bin/show_pathway?mmu04623/26388/16176/58203/15977/16193/20303/77125
mmu05169	Epstein-Barr virus infection	13/147	230/8614	0.000146521	0.00145126	0.00102087	12125/21939/15977/100038882/16193/13197/17873/14960/21926/15039/14963/15024/14102	13	Bcl2l11, Cd40, Ifnb1, Isg15, Il6, Gadd45a, Gadd45b, H2-Aa, Tnf, H2-T22, H2-Bl, H2-T10, Fas	http://www.kegg.jp/kegg-bin/show_pathway?mmu05169/12125/21939/15977/100038882/16193/13197/17873/14960/21926/15039/14963/15024/14102
mmu04621	NOD-like receptor signaling pathway	12/147	206/8614	0.000200633	0.0018969	0.00133436	15951/16176/55932/14468/14469/15977/16193/330122/20310/20296/20293/21926	12	Ifi204, Il1b, Gbp3, Gbp2b, Gbp2, Ifnb1, Il6, Cxcl3, Cxcl2, Ccl2, Ccl12, Tnf	http://www.kegg.jp/kegg-bin/show_pathway?mmu04621/15951/16176/55932/14468/14469/15977/16193/330122/20310/20296/20293/21926
mmu05133	Pertussis	7/147	76/8614	0.000298595	0.00270033	0.00189953	16153/16175/16176/12260/16193/18126/21926	7	Il10, Il1a, Il1b, C1qb, Il6, Nos2, Tnf	http://www.kegg.jp/kegg-bin/show_pathway?mmu05133/16153/16175/16176/12260/16193/18126/21926
mmu05167	Kaposi sarcoma-associated herpesvirus infection	12/147	217/8614	0.000324454	0.00281194	0.00197803	19225/15977/16193/330122/20310/22695/12768/12981/15039/14963/15024/14102	12	Ptgs2, Ifnb1, Il6, Cxcl3, Cxcl2, Zfp36, Ccr1, Csf2, H2-T22, H2-Bl, H2-T10, Fas	http://www.kegg.jp/kegg-bin/show_pathway?mmu05167/19225/15977/16193/330122/20310/22695/12768/12981/15039/14963/15024/14102
mmu05320	Autoimmune thyroid disease	7/147	79/8614	0.000379427	0.00315683	0.00222064	16153/21939/14960/15039/14963/15024/14102	7	Il10, Cd40, H2-Aa, H2-T22, H2-Bl, H2-T10, Fas	http://www.kegg.jp/kegg-bin/show_pathway?mmu05320/16153/21939/14960/15039/14963/15024/14102
mmu04068	FoxO signaling pathway	9/147	132/8614	0.00041011	0.00328088	0.00230791	16153/12125/16193/12452/13197/17873/20620/74551/16197	9	Il10, Bcl2l11, Il6, Ccng2, Gadd45a, Gadd45b, Plk2, Pck2, Il7r	http://www.kegg.jp/kegg-bin/show_pathway?mmu04068/16153/12125/16193/12452/13197/17873/20620/74551/16197
mmu05143	African trypanosomiasis	5/147	39/8614	0.000487694	0.00374692	0.00263574	16153/16176/16193/21926/14102	5	Il10, Il1b, Il6, Tnf, Fas	http://www.kegg.jp/kegg-bin/show_pathway?mmu05143/16153/16176/16193/21926/14102
mmu04630	JAK-STAT signaling pathway	10/147	165/8614	0.000504393	0.00374692	0.00263574	16153/15977/16193/18413/16878/12981/12985/12702/16197/16165	10	Il10, Ifnb1, Il6, Osm, Lif, Csf2, Csf3, Socs3, Il7r, Il13ra2	http://www.kegg.jp/kegg-bin/show_pathway?mmu04630/16153/15977/16193/18413/16878/12981/12985/12702/16197/16165
mmu04610	Complement and coagulation cascades	7/147	88/8614	0.000731483	0.00522721	0.00367704	18788/12509/19124/12260/18787/12267/18793	7	Serpinb2, Cd59a, Procr, C1qb, Serpine1, C3ar1, Plaur	http://www.kegg.jp/kegg-bin/show_pathway?mmu04610/18788/12509/19124/12260/18787/12267/18793
mmu04672	Intestinal immune network for IgA production	5/147	43/8614	0.000771945	0.00522721	0.00367704	16153/21939/16193/16421/14960	5	Il10, Cd40, Il6, Itgb7, H2-Aa	http://www.kegg.jp/kegg-bin/show_pathway?mmu04672/16153/21939/16193/16421/14960
mmu05310	Asthma	4/147	25/8614	0.000779056	0.00522721	0.00367704	16153/21939/14960/21926	4	Il10, Cd40, H2-Aa, Tnf	http://www.kegg.jp/kegg-bin/show_pathway?mmu05310/16153/21939/14960/21926
mmu05150	Staphylococcus aureus infection	7/147	96/8614	0.00122645	0.00797195	0.0056078	16153/246256/12260/12267/14293/14289/14960	7	Il10, Fcgr4, C1qb, C3ar1, Fpr1, Fpr2, H2-Aa	http://www.kegg.jp/kegg-bin/show_pathway?mmu05150/16153/246256/12260/12267/14293/14289/14960
mmu04620	Toll-like receptor signaling pathway	7/147	99/8614	0.00146827	0.00925453	0.00651002	16176/21939/15977/16193/20302/20303/21926	7	Il1b, Cd40, Ifnb1, Il6, Ccl3, Ccl4, Tnf	http://www.kegg.jp/kegg-bin/show_pathway?mmu04620/16176/21939/15977/16193/20302/20303/21926
mmu05146	Amoebiasis	7/147	103/8614	0.00184685	0.0112984	0.00794775	16153/16176/16193/12981/18126/11847/21926	7	Il10, Il1b, Il6, Csf2, Nos2, Arg2, Tnf	http://www.kegg.jp/kegg-bin/show_pathway?mmu05146/16153/16176/16193/12981/18126/11847/21926
mmu05020	Prion diseases	4/147	34/8614	0.00253589	0.0150705	0.0106012	16175/16176/12260/16193	4	Il1a, Il1b, C1qb, Il6	http://www.kegg.jp/kegg-bin/show_pathway?mmu05020/16175/16176/12260/16193
mmu04625	C-type lectin receptor signaling pathway	7/147	112/8614	0.00297443	0.0168364	0.0118434	16153/19225/16176/16193/12051/20295/21926	7	Il10, Ptgs2, Il1b, Il6, Bcl3, Ccl17, Tnf	http://www.kegg.jp/kegg-bin/show_pathway?mmu04625/16153/19225/16176/16193/12051/20295/21926
mmu05134	Legionellosis	5/147	58/8614	0.00299493	0.0168364	0.0118434	16176/16193/330122/20310/21926	5	Il1b, Il6, Cxcl3, Cxcl2, Tnf	http://www.kegg.jp/kegg-bin/show_pathway?mmu05134/16176/16193/330122/20310/21926
mmu04217	Necroptosis	9/147	177/8614	0.0032342	0.0173734	0.0122212	16175/16176/58203/15977/18412/21926/14319/77125/14102	9	Il1a, Il1b, Zbp1, Ifnb1, Sqstm1, Tnf, Fth1, Il33, Fas	http://www.kegg.jp/kegg-bin/show_pathway?mmu04217/16175/16176/58203/15977/18412/21926/14319/77125/14102
mmu05168	Herpes simplex virus 1 infection	16/147	439/8614	0.00325751	0.0173734	0.0122212	16176/15977/16193/231805/233058/20296/20293/12702/240063/14960/21926/16992/15039/14963/15024/14102	16	Il1b, Ifnb1, Il6, Pilra, Zfp420, Ccl2, Ccl12, Socs3, Zfp811, H2-Aa, Tnf, Lta, H2-T22, H2-Bl, H2-T10, Fas	http://www.kegg.jp/kegg-bin/show_pathway?mmu05168/16176/15977/16193/231805/233058/20296/20293/12702/240063/14960/21926/16992/15039/14963/15024/14102
mmu05152	Tuberculosis	9/147	178/8614	0.00335793	0.0174613	0.012283	16153/246256/16175/16176/15977/16193/18126/14960/21926	9	Il10, Fcgr4, Il1a, Il1b, Ifnb1, Il6, Nos2, H2-Aa, Tnf	http://www.kegg.jp/kegg-bin/show_pathway?mmu05152/16153/246256/16175/16176/15977/16193/18126/14960/21926
mmu05202	Transcriptional misregulation in cancer	9/147	183/8614	0.0040337	0.0204636	0.014395	21939/16193/13197/17132/12044/17873/12981/16421/80859	9	Cd40, Il6, Gadd45a, Maf, Bcl2a1a, Gadd45b, Csf2, Itgb7, Nfkbiz	http://www.kegg.jp/kegg-bin/show_pathway?mmu05202/21939/16193/13197/17132/12044/17873/12981/16421/80859
mmu04218	Cellular senescence	9/147	186/8614	0.00448762	0.0222244	0.0156335	16175/16193/18787/13197/17873/18412/15039/14963/15024	9	Il1a, Il6, Serpine1, Gadd45a, Gadd45b, Sqstm1, H2-T22, H2-Bl, H2-T10	http://www.kegg.jp/kegg-bin/show_pathway?mmu04218/16175/16193/18787/13197/17873/18412/15039/14963/15024
mmu04380	Osteoclast differentiation	7/147	128/8614	0.00619729	0.0299776	0.0210875	246256/16175/16176/15977/18412/12702/21926	7	Fcgr4, Il1a, Il1b, Ifnb1, Sqstm1, Socs3, Tnf	http://www.kegg.jp/kegg-bin/show_pathway?mmu04380/246256/16175/16176/15977/18412/12702/21926
mmu04115	p53 signaling pathway	5/147	71/8614	0.00713443	0.0323616	0.0227645	12452/18787/13197/17873/14102	5	Ccng2, Serpine1, Gadd45a, Gadd45b, Fas	http://www.kegg.jp/kegg-bin/show_pathway?mmu04115/12452/18787/13197/17873/14102
mmu04920	Adipocytokine signaling pathway	5/147	71/8614	0.00713443	0.0323616	0.0227645	21938/12491/12702/74551/21926	5	Tnfrsf1b, Cd36, Socs3, Pck2, Tnf	http://www.kegg.jp/kegg-bin/show_pathway?mmu04920/21938/12491/12702/74551/21926
mmu04062	Chemokine signaling pathway	9/147	200/8614	0.0071569	0.0323616	0.0227645	330122/20310/20295/12768/20296/20306/20293/20302/20303	9	Cxcl3, Cxcl2, Ccl17, Ccr1, Ccl2, Ccl7, Ccl12, Ccl3, Ccl4	http://www.kegg.jp/kegg-bin/show_pathway?mmu04062/330122/20310/20295/12768/20296/20306/20293/20302/20303
mmu04514	Cell adhesion molecules (CAMs)	8/147	171/8614	0.00882631	0.0389859	0.0274243	20612/21939/16421/14960/15039/14963/15024/60533	8	Siglec1, Cd40, Itgb7, H2-Aa, H2-T22, H2-Bl, H2-T10, Cd274	http://www.kegg.jp/kegg-bin/show_pathway?mmu04514/20612/21939/16421/14960/15039/14963/15024/60533
mmu04066	HIF-1 signaling pathway	6/147	105/8614	0.00899674	0.0389859	0.0274243	16193/18787/15368/18126/13614/21857	6	Il6, Serpine1, Hmox1, Nos2, Edn1, Timp1	http://www.kegg.jp/kegg-bin/show_pathway?mmu04066/16193/18787/15368/18126/13614/21857
mmu05166	Human T-cell leukemia virus 1 infection	10/147	246/8614	0.0093307	0.0396079	0.0278618	21939/16193/22695/12981/14960/21926/16992/15039/14963/15024	10	Cd40, Il6, Zfp36, Csf2, H2-Aa, Tnf, Lta, H2-T22, H2-Bl, H2-T10	http://www.kegg.jp/kegg-bin/show_pathway?mmu05166/21939/16193/22695/12981/14960/21926/16992/15039/14963/15024
mmu04931	Insulin resistance	6/147	110/8614	0.0111761	0.0464926	0.0327048	228775/12491/16193/12702/74551/21926	6	Trib3, Cd36, Il6, Socs3, Pck2, Tnf	http://www.kegg.jp/kegg-bin/show_pathway?mmu04931/228775/12491/16193/12702/74551/21926
mmu04010	MAPK signaling pathway	11/147	294/8614	0.0117432	0.0478937	0.0336904	13537/16175/16176/13197/22341/17873/15370/19252/21926/14102/240672	11	Dusp2, Il1a, Il1b, Gadd45a, Vegfc, Gadd45b, Nr4a1, Dusp1, Tnf, Fas, Dusp5	http://www.kegg.jp/kegg-bin/show_pathway?mmu04010/13537/16175/16176/13197/22341/17873/15370/19252/21926/14102/240672
